# Supplementary material for: An indicator cell assay for blood-based diagnostics
Source: PLoS One. 2017 Jun 8;12(6):e0178608. doi: 10.1371/journal.pone.0178608 (PMC5464608; doi:10.1371/journal.pone.0178608)
Supplement: S1 Table — (XLSX) [file pone.0178608.s002.xlsx]

## Sheet: Sheet1
Supplemental Table S1, Danziger et al., 2016
64 down-regulated gene sets used for murine ALS iCAP-based Disease Classifier 1: Gene Set Classifier
Column A gives the rank of each gene set based on the FDR (calculated using mProbes (Huynh-Thu et al., 2012)).
Column B gives the GSA score (Efron and Tibshirani, 2007) for iCAP data of normal control samples versus samples from presymptomatic mice of the ALS model.
Columns C-F show sources, reference numbers, names and members of gene sets. Gene sets in bold are related to protein synthesis and include genes that are directly targeted by ATF4 and CHOP in response to ER stress (from Supplementary Table S2, Han et al., 2013).
Gene sets in bold include genes that are 1) directly targeted by ATF4 and/or CHOP in response to ER stress, and 2) have functional properties related to ER stress or protein synthesis (including aminoacyl-tRNA synthetase, amino acid biosynthesis, amino acid transmembrane transporter activity, protein biosynthesis and translation)(from Supplementary Table S2 and S3, Han et al., 2013; target genes …
A	B	C	D	E	F
Rank	GSA score	Source	Reference number	Gene set	Genes
1	-2.0928	GO	GO:0097108	hedgehog family protein binding	PTCH1; PTCH2; HHIP
2	-1.82265	GO	GO:0009249	protein lipoylation	NDUFAB1; NNAT; NMT1; NMT2; LIPT1
3	-1.83173	GO	GO:0004831	tyrosine-tRNA ligase activity	YARS; YARS2
4	-1.56496	GO	GO:0033522	histone H2A ubiquitination	UBE2A; UBE2B; RNF8; UBR2
5	-1.55085	GO	GO:0030060	L-malate dehydrogenase activity	MDH1; MDH2
6	-2.5338	GO	GO:0004820	glycine-tRNA ligase activity	SMAD1; GARS
7	-1.55683	Reactome	REACT_735	beta-oxidation of lauroyl CoA to decanoyl-CoA-CoA	HADH; ECHS1; HADHA; HADHB; ACADL
8	-1.53461	Reactome	REACT_1887	beta-oxidation of hexanoyl CoA to butanoyl CoA	HADH; HADHA; HADHB; ACADS; ECHS1
9	-2.55102	GO	GO:0004735	pyrroline-5-carboxylate reductase activity	PYCR1; PYCR2; PYCRL
10	-2.50263	in house	in house	solute-carrier (SLC) gene family	SLC7A1; SLC7A3; SLC7A5; SLC7A11
11	-1.28912	GO	GO:0033503	HULC complex	UBE2A; UBE2B; RNF40; RNF20
12	-2.23075	GO	GO:0044020	histone methyltransferase activity (H4-R3 specific)	PRMT1; PRMT7; PRMT6; PRMT8
13	-1.16596	GO	GO:0004557	alpha-galactosidase activity	GLA; NAGA
14	-1.13094	GO	GO:0000730	DNA recombinase assembly	RPA1; RPA2; RAD51; RAD52; RPA3
15	-1.13094	Reactome	REACT_2141	assembly of the RAD51 ssDNA nucleoprotein complex	RAD51; RAD52; RPA2; RPA3; RPA1
16	-2.23529	GO	GO:0043985	histone H4 R3 methylation	PRMT1; PRMT5; PRMT6; PRMT8
17	-2.04064	Reactome	REACT_18355	ATF4 activates genes	ASNS; ATF3; CCL2; CEBPZ; DDIT3; HERPUD1; IGFBP1
18	-2.00565	GO	GO:0000715	nucleotide-excision repair, DNA damage recognition	RAD23B; XPC
19	-1.13735	KEGG	hsa00062	Fatty acid elongation in mitochondria	ACAA2; ECHS1; HADH; HADHA; HADHB; MECR; PPT1; PPT2
20	-1.03271	GO	GO:0042178	xenobiotic catabolic process	CRYZ; ACSL1; GSTM1; GSTM2; GSTM3; GSTM4; GSTO1
21	-2.07621	GO	GO:0055129	L-proline biosynthetic process	OAT; PYCR1; ALDH18A1; PYCR2; PYCRL
22	-1.74086	GO	GO:0002161	aminoacyl tRNA editing activity	VARS2; AARS; IARS; VARS; LARS2; LARS; IARS2
23	-1.69766	GO	GO:0006868	glutamine transport	NAT1; SLC1A4; SLC1A5; SLC38A3
24	-1.47134	GO	GO:0044387	negative regulation of protein kinase activity by regulation of protein phosphorylation	DUSP26; ADAR; NPM1; PPM1F
25	-1.76882	GO	GO:0015450	P-P-bond-hydrolysis-driven protein transmembrane transporter activity	TIMM23; TOMM20; TIMM17B; TIMM17A; TIMM44; SEC61G
26	-1.77395	GO	GO:0006564	L-serine biosynthetic process	PGD; SHMT2; PHGDH; PSAT1
27	-1.45655	GO	GO:1900745	positive regulation of p38MAPK cascade	BMP2; GADD45A; MAP3K4; GADD45B; VEGFA; XDH; GADD45G
28	-1.73305	GO	GO:0046654	tetrahydrofolate biosynthetic process	GARS; ATIC; GART; GCH1
29	-1.74948	Reactome	REACT_15306	cytosolic tRNA aminoacylation	AARS; EEF1E1; QARS; EPRS; IARS; AIMP2; LARS; MARS; AIMP1; RARS; DARS; KARS; NARS; CARS; SMAD1; GARS; HARS; FARSA; FARSB; PPA1; SARS; TARS; YARS; VARS2; VARS
30	-1.58487	GO	GO:0004021	L-alanine:2-oxoglutarate aminotransferase activity	GPT; GPT2
31	-1.42287	GO	GO:0005853	eukaryotic translation elongation factor 1 complex	EEF1A1; EEF1A2; EEF1B2; EEF1D
32	-1.36106	GO	GO:0070544	histone H3-K36 demethylation	JHDM1D; KDM4A; KDM2A; PHF8
33	-1.36794	GO	GO:0035925	mRNA 3'-UTR AU-rich region binding	BRF2; ZFP36L2; ELAVL1; CPEB3; CPEB1; CPEB2
34	-1.34504	Reactome	REACT_18277	PERK regulates gene expression	ATF3; ASNS; CCL2; CEBPZ; DDIT3; HERPUD1; IGFBP1; EIF2AK3; HSPA5; EIF2A; EIF2S1; ATF4
35	-1.54729	GO	GO:0046653	tetrahydrofolate metabolic process	TYMS; MTHFS; MTHFD2; MTHFD1L; PIPOX
36	-1.39117	GO	GO:0090036	regulation of protein kinase C signaling	CAPZB; AKAP12; SEZ6L; SEZ6L2; SEZ6
37	-1.40216	GO	GO:0009396	folic acid containing compound biosynthetic process	MTHFD1; MTHFS; MTHFD2; MTHFD1L; MTHFSD; MTHFD2L
38	-1.30267	GO	GO:0008308	voltage gated anion channel activity	POR; VDAC3; VDAC1; VDAC2; SLC17A3
39	-1.40662	GO	GO:0008540	proteasome regulatory particle, base subcomplex	PSMD4; PSMD5; PSMD9; PSMD10
40	-1.40815	GO	GO:0004563	beta-N-acetylhexosaminidase activity	GM2A; HEXA; HEXB; HEXDC
41	-1.39244	GO	GO:0051782	negative regulation of cell division	BLM; MYC; PTCH1; TXNIP
42	-1.2932	GO	GO:0032453	histone demethylase activity (H3 K36 specific)	JHDM1D; KDM4A; KDM2A; PHF8; KDM2B
43	-1.27325	GO	GO:0001222	transcription corepressor binding	HDGF; NR1D1; PHF12
44	-1.09517	GO	GO:0071558	histone demethylase activity (H3-K27 specific)	JHDM1D; KDM6A; PHF8; KDM6B
45	-1.25137	GO	GO:0004477	methenyltetrahydrofolate cyclohydrolase activity	MTHFD1; MTHFD2; MTHFD2L
46	-1.1857	GO	GO:0016888	endodeoxyribonuclease activity, producing 5'-phosphomonoesters	DNASE1L1; DNASE1L2; DNASE1L3; TATDN2; TATDN3
47	-1.1113	GO	GO:0032367	intracellular cholesterol transport	STAR; ABCA1; VPS4B; ABCG1; NPC2; NUS1
48	-1.11138	GO	GO:0030686	90S pre-ribosome	LBP; RPSA; RPS7; NOP14; UTP20
49	-1.0027	GO	GO:0034063	stress granule assembly	BICD1; CIRBP; DDX3X; DYNC1H1; GRB7; ATXN2; ATXN2L; PUM2
50	-1.07474	GO	GO:0015808	L-alanine transport	NAT1; SLC1A4; SLC38A3; SLC36A4
51	-1.2333	in house	in house	tRNA biosynthesis	CARS; YARS; AARS; IARS; GARS; MARS; EPRS; LARS; NARS; SARS; TARS; WARS2; VARS; TARS2; HARS2; KARS; SARS2; LARS2; EARS2; RARS; TARSL2; DARS; IARS2; CARS2; AARS2; AIMP1; RARS2; YARS2; FARSA; AIMP2; MARS2; PRORSD1; NARS2; PARS2; VARS2; DARS2; QARS; FARSB; HARS
52	-1.28002	GO	GO:0006434	seryl-tRNA aminoacylation	SARS; TPR; SARS2
53	-1.1168	GO	GO:2000780	negative regulation of double-strand break repair	TWIST1; TRIP12; UBR5; OTUB1; RNF169
54	-1.22687	GO	GO:0006418	tRNA aminoacylation for protein translation	QARS; SMAD1; GARS; VARS2; SARS; MARS; HARS2; AARS; CARS; DARS; EPRS; FARSA; HARS; IARS; KARS; NARS; PPA1; RARS; TARS; VARS; AIMP2; YARS; AIMP1; EEF1E1; FARSB; WARS2; LARS2; PARS2; PPA2; YARS2; LARS; SARS2; DARS2; IARS2; RARS2; AARS2; CARS2; NARS2; TARS2; MARS2; EARS2
55	-1.22219	Reactome	REACT_15482	tRNA aminoacylation	AARS; AARS2; EEF1E1; QARS; EPRS; IARS; AIMP2; LARS; MARS; AIMP1; RARS; DARS; KARS; RARS2; NARS; NARS2; DARS2; CARS; CARS2; HARS; VARS2; VARS; SMAD1; GARS; FARSA; FARSB; SARS; TARS; YARS; PPA1; EARS2; HARS2; IARS2; LARS2; MARS2; PARS2; TARS2; WARS2; SARS2; YARS2; PPA2
56	-1.23586	GO	GO:0005744	mitochondrial inner membrane presequence translocase complex	TIMM23; TIMM17B; TIMM17A; TIMM10; PAM16; TIMM50
57	-1.21112	GO	GO:0038063	collagen activated tyrosine kinase receptor signaling pathway	TKT; DDR1; DDR2
58	-1.01888	GO	GO:0035999	tetrahydrofolate interconversion	MTHFD1; MTHFR; SHMT1; SHMT2; FTCD; MTHFD1L; MTHFD2L
59	-1.01817	GO	GO:0010035	response to inorganic substance	GARS; ATIC; EEF1A2; FNTB; GART; NR4A2; PDGFA
60	-1.0665	KEGG	hsa00970	aminoacyl-tRNA biosynthesis	FARSB; WARS2; PSTK; MTFMT; TARSL2; EARS2; AARS; DARS; QARS; EPRS; FARSA; LARS2; HARS2; PARS2; SMAD1; GARS; HARS; IARS; KARS; MARS; MTTP; NARS; YARS2; SLA; SEPSECS; LARS; SARS; SARS2; DARS2; IARS2; RARS2; VARS2; AARS2; RARS; TARS; VARS; CARS2; NARS2; TARS2; CARS; YARS; MARS2
61	-1.04643	Reactome	REACT_238	amino acid synthesis and interconversion (transamination)	PGD; PHGDH; PSAT1; GPT2; GPT; GLUD1; GOT1; GOT2; ASNS; ALDH18A1; OAT; GLUL; GLS; GLS2; CCBL1; PYCR1
62	-1.00477	GO	GO:0046930	pore complex	POR; VDAC3; BAK1; BAX; VDAC1; VDAC2; NUP62; TOMM40L
63	-1.03055	GO	GO:0030914	STAGA complex	SAP130; KAT2A; TAF9; TAF10; TAF12; TRRAP; SUPT3H; SUPT7L; TADA3; TAF6L; TAF5L; TADA2B; TADA1
64	-1.06966	Reactome	REACT_1763	homologous DNA pairing and strand exchange	RAD51; RAD52; RPA2; RPA3; RPA1; BRCA2
