# Supplementary material for: An indicator cell assay for blood-based diagnostics
Source: PLoS One. 2017 Jun 8;12(6):e0178608. doi: 10.1371/journal.pone.0178608 (PMC5464608; doi:10.1371/journal.pone.0178608)
Supplement: S3 Table — (XLSX) [file pone.0178608.s004.xlsx]

## Sheet: Sheet1
Supplemental Table S3, Danziger et al., 2016
106 up- and down-regulated gene sets used for murine ALS iCAP-based Disease Classifier 3: Gene Set Classifier
Column A gives the rank of each gene set based on the family-wise error rate (FWER) (calculated using mProbes (Huynh-Thu et al., 2012)).
Column B gives the GSA score (Efron and Tibshirani, 2007) for iCAP data of non-carrier control samples versus samples from presymptomatic mice of the ALS model
Columns C-F show sources (Reactome, Reactome Homo sapiens), reference numbers, names and members of gene sets.
Gene sets in bold include genes that are 1) directly targeted by ATF4 and/or CHOP in response to ER stress, and 2) have functional properties related to ER stress or protein synthesis (including aminoacyl-tRNA synthetase, amino acid biosynthesis, amino acid transmembrane transporter activity, protein biosynthesis and translation)(from Supplementary Table S2 and S3, Han et al., 2013; target genes …
A	B	C	D	E	F
Rank	GSA score	Source	Reference number	Gene set	Genes
1	-2.0928	GO	GO:0097108	hedgehog family protein binding	PTCH1; PTCH2; HHIP
2	1.33589	GO	GO:2000480	negative regulation of cAMP-dependent protein kinase activity	PKIA; PRKAR1A; PRKAR1B; PRKAR2A; PRKAR2B; SIRT1
3	-1.82265	GO	GO:0009249	protein lipoylation	NDUFAB1; NNAT; NMT1; NMT2; LIPT1
4	-1.83173	GO	GO:0004831	tyrosine-tRNA ligase activity	YARS; YARS2
5	2.80586	GO	GO:0006543	glutamine catabolic process	CPS1; CAD; GLS; PPAT
6	1.66256	Reactome	REACT_18338	activation of AMPA receptors	GRIA2; GRIA1; GRIA3; GRIA4
7	-1.56496	GO	GO:0033522	histone H2A ubiquitination	UBE2A; UBE2B; RNF8; UBR2
8	-2.5338	GO	GO:0004820	glycine-tRNA ligase activity	SMAD1; GARS
9	-2.55102	GO	GO:0004735	pyrroline-5-carboxylate reductase activity	PYCR1; PYCR2; PYCRL
10	2.16445	GO	GO:0000309	nicotinamide-nucleotide adenylyltransferase activity	NMNAT2; NMNAT1; NMNAT3
11	-2.50263	in house	in house	solute-carrier (SLC) gene family	SLC7A1; SLC7A3; SLC7A5; SLC7A11
12	1.24577	GO	GO:0046208	spermine catabolic process	SMO; SMOX; PAOX
13	1.17501	GO	GO:0016082	synaptic vesicle priming	CADPS; UNC13B; UNC13A; CADPS2
14	-1.13094	GO	GO:0000730	DNA recombinase assembly	RPA1; RPA2; RAD51; RAD52; RPA3
15	-1.13094	Reactome	REACT_2141	assembly of the RAD51 ssDNA nucleoprotein complex	RAD51; RAD52; RPA2; RPA3; RPA1
16	-2.23529	GO	GO:0043985	histone H4-R3 methylation	PRMT1; PRMT5; PRMT6; PRMT8
17	-2.13145	GO	GO:0004829	threonine-tRNA ligase activity	TARS; TARS2; TARSL2
18	-2.04064	Reactome	REACT_18355	ATF4 activates genes	ASNS; ATF3; CCL2; CEBPZ; DDIT3; HERPUD1; IGFBP1
19	-2.00565	GO	GO:0000715	nucleotide-excision repair, DNA damage recognition	RAD23B; XPC
20	1.00123	GO	GO:0005523	tropomyosin binding	CALD1; S100A6; TMOD1; TNNT1; TNNT2; TNNT3; LMOD1; TMOD4; TMOD3; TMOD2; LMOD3; LMOD2
21	1.71163	GO	GO:0006686	sphingomyelin biosynthetic process	SPTLC2; SPTLC1; SAMD8; SGMS2; SGMS1
22	-2.07621	GO	GO:0055129	L-proline biosynthetic process	OAT; PYCR1; ALDH18A1; PYCR2; PYCRL
23	-1.74086	GO	GO:0002161	aminoacyl tRNA editing activity	VARS2; AARS; IARS; VARS; LARS2; LARS; IARS2
24	-1.69766	GO	GO:0006868	glutamine transport	NAT1; SLC1A4; SLC1A5; SLC38A3
25	-1.47134	GO	GO:0044387	negative regulation of protein kinase activity by regulation of protein phosphorylation	DUSP26; ADAR; NPM1; PPM1F
26	-1.76882	GO	GO:0015450	P-P-bond-hydrolysis-driven protein transmembrane transporter activity	TIMM23; TOMM20; TIMM17B; TIMM17A; TIMM44; SEC61G
27	-1.77395	GO	GO:0006564	L-serine biosynthetic process	PGD; SHMT2; PHGDH; PSAT1
28	-1.45655	GO	GO:1900745	positive regulation of p38MAPK cascade	BMP2; GADD45A; MAP3K4; GADD45B; VEGFA; XDH; GADD45G
29	1.70998	GO	GO:0000046	autophagic vacuole fusion	CLN3; VAMP8; SNAP29; TECPR1; STX17
30	1.78	GO	GO:0032400	melanosome localization	GPR143; VPS33B; VPS33A; MLPH
31	-1.74948	Reactome	REACT_15306	cytosolic tRNA aminoacylation	AARS; EEF1E1; QARS; EPRS; IARS; AIMP2; LARS; MARS; AIMP1; RARS; DARS; KARS; NARS; CARS; SMAD1; GARS; HARS; FARSA; FARSB; PPA1; SARS; TARS; YARS; VARS2; VARS
32	1.45001	Reactome	REACT_18348	ATF6-alpha activates chaperones	HSPA5; CEBPZ; DDIT3; CALR; HSP90B1; XBP1; MBTPS1; MBTPS2
33	-1.58487	GO	GO:0004021	L-alanine:2 oxoglutarate aminotransferase activity	GPT; GPT2
34	-1.67783	GO	GO:0052658	inositol-1,4,5-trisphosphate 5-phosphatase activity	INPP5A; INPP5B; INPP5J; INPP5K
35	1.46509	Reactome	REACT_2077	RAF activation	RAF1; YWHAB; HRAS1; KRAS; NRAS
36	-1.4548	GO	GO:0035242	protein-arginine omega-N asymmetric methyltransferase activity	PRMT2; PRMT1; PRMT3; CARM1; PRMT7; PRMT6; PRMT8
37	-1.42287	GO	GO:0005853	eukaryotic translation elongation factor 1 complex	EEF1A1; EEF1A2; EEF1B2; EEF1D
38	-1.36106	GO	GO:0070544	histone H3-K36 demethylation	JHDM1D; KDM4A; KDM2A; PHF8
39	1.53527	GO	GO:0016482	cytoplasmic transport	MAGI2; ACTR2; SRSF10; KIDINS220; SRSF12
40	-1.36794	GO	GO:0035925	mRNA 3'-UTR AU-rich region binding	BRF2; ZFP36L2; ELAVL1; CPEB3; CPEB1; CPEB2
41	-1.34504	Reactome	REACT_18277	PERK regulates gene expression	ATF3; ASNS; CCL2; CEBPZ; DDIT3; HERPUD1; IGFBP1; EIF2AK3; HSPA5; EIF2A; EIF2S1; ATF4
42	1.36283	GO	GO:2000785	regulation of autophagic vacuole assembly	SMC2; IFT88; TBC1D14; RAB33B; IFT20
43	1.60756	GO	GO:0031821	G-protein coupled serotonin receptor binding	GNAI1; GNAI3; GNAO1; GNAZ
44	1.19478	GO	GO:0032418	lysosome localization	RAB39; HDAC6; VPS33B; VPS33A; RAB34
45	-1.54729	GO	GO:0046653	tetrahydrofolate metabolic process	TYMS; MTHFS; MTHFD2; MTHFD1L; PIPOX
46	1.4515	GO	GO:0006167	AMP biosynthetic process	ASL; ADSL; ADSS; PRPS2; ADSSL1
47	1.4505	GO	GO:0034340	response to type I interferon	MX1; SP100; TRIM56
48	-1.39117	GO	GO:0090036	regulation of protein kinase C signaling	CAPZB; AKAP12; SEZ6L; SEZ6L2; SEZ6
49	1.46171	GO	GO:2000146	negative regulation of cell motility	PIN1; CTNNA1; GATA3; TACSTD2; AP1AR
50	1.09221	GO	GO:0006489	dolichyl diphosphate biosynthetic process	CIT; MVD; DOLK; DOLPP1; SRD5A3; DHDDS
51	1.09221	Reactome	REACT_22230	synthesis of Dolichyl-phosphate	CIT; DHDDS; DOLK; DOLPP1; MVD; SRD5A3
52	1.38278	GO	GO:0070273	phosphatidylinositol-4-phosphate binding	RS1; COL4A3BP; GOLPH3L; LANCL2; JPH2; GOLPH3; PLEKHF1; PLEKHA8; SESTD1; DAB2IP; SH3PXD2B
53	-1.40216	GO	GO:0009396	folic acid containing compound biosynthetic process	MTHFD1; MTHFS; MTHFD2; MTHFD1L; MTHFSD; MTHFD2L
54	1.10596	GO	GO:0003828	alpha-N-acetylneuraminate alpha-2,8-sialyltransferase activity	ST8SIA1; ST8SIA4; ST8SIA2; ST8SIA5; ST8SIA3
55	1.21306	GO	GO:0002553	histamine secretion by mast cell	ADORA3; BTK; LYN; YWHAZ
56	1.45458	GO	GO:2000270	negative regulation of fibroblast apoptotic process	GAS6; PIK3CA; PIK3CG; SFRP1; API5; CFDP1; CHD8
57	-1.30267	GO	GO:0008308	voltage gated anion channel activity	POR; VDAC3; VDAC1; VDAC2; SLC17A3
58	1.14239	Reactome	REACT_22394	synthesis of UDP-N-acetyl-glucosamine	GNPNAT1; GFPT1; GFPT2; UAP1; PGM3
59	-1.40662	GO	GO:0008540	proteasome regulatory particle, base subcomplex	PSMD4; PSMD5; PSMD9; PSMD10
60	1.16286	GO	GO:0006048	UDP-N-acetylglucosamine biosynthetic process	GFPT1; PGM3; UAP1; GFPT2; GNPNAT1
61	-1.40815	GO	GO:0004563	beta-N-acetylhexosaminidase activity	GM2A; HEXA; HEXB; HEXDC
62	-1.39244	GO	GO:0051782	negative regulation of cell division	BLM; MYC; PTCH1; TXNIP
63	1.36875	GO	GO:0042978	ornithine decarboxylase activator activity	AZI2; PRLR; AZIN1; ADC
64	-1.2932	GO	GO:0032453	histone demethylase activity (H3 K36 specific)	JHDM1D; KDM4A; KDM2A; PHF8; KDM2B
65	-1.27325	GO	GO:0001222	transcription corepressor binding	HDGF; NR1D1; PHF12
66	1.25369	GO	GO:0032025	response to cobalt ion	ATF1; CASP8; CASP9; EP300; D2HGDH
67	1.21469	GO	GO:0006930	substrate-dependent cell migration, cell extension	MYH10; OPHN1; SDCBP; CD2AP
68	1.22177	GO	GO:1900025	negative regulation of substrate adhesion-dependent cell spreading	MTF1; TACSTD2; MFI2; KANK1; AP1AR; RCC2
69	-1.25137	GO	GO:0004477	methenyltetrahydrofolate cyclohydrolase activity	MTHFD1; MTHFD2; MTHFD2L
70	1.08604	Reactome	REACT_23974	incretin synthesis, secretion, and inactivation	GCG; DPP4; GIP; PCSK1; SEC11A; SEC11C; SPCS1; SPCS2; SPCS3
71	1.05608	GO	GO:0015908	fatty acid transport	ACSL4; GOT2; PPARA; PPARD; HNF1A; SLC25A17; SLC27A4; ACSL6; CROT
72	1.13791	GO	GO:0003696	satellite DNA binding	MED1; MBD2; CENPB; MBD4; MLH3
73	1.05154	GO	GO:0071800	podosome assembly	ABP1; FARP2; DBNL; SH3PXD2B
74	1.30326	GO	GO:0035014	phosphatidylinositol 3-kinase regulator activity	PIK3R1; PIK3R2; RARA; PIK3R3; KLF4
75	1.16029	GO	GO:0004937	alpha1-adrenergic receptor activity	ADRA1A; ADRA1D; ADRA1B
76	-1.11138	GO	GO:0030686	X90S preribosome	LBP; RPSA; RPS7; NOP14; UTP20
77	-1.1288	GO	GO:0050851	antigen receptor-mediated signaling pathway	MARS; BCAR1; SPG21; LAX1; SLA2
78	1.05809	GO	GO:0060732	positive regulation of inositol phosphate biosynthetic process	ADCYAP1R1; MAS1; PTH1R; SNCA
79	-1.07474	GO	GO:0015808	L-alanine transport	NAT1; SLC1A4; SLC38A3; SLC36A4
80	1.12354	GO	GO:0071380	cellular response to prostaglandin E stimulus	ADCY6; GNAS; GNB1; PTGER2; SFRP1; TNFSF4; GNG2
81	-1.2333	in house	in house	tRNA biosynthesis	CARS; YARS; AARS; IARS; GARS; MARS; EPRS; LARS; NARS; SARS; TARS; WARS2; VARS; TARS2; HARS2; KARS; SARS2; LARS2; EARS2; RARS; TARSL2; DARS; IARS2; CARS2; AARS2; AIMP1; RARS2; YARS2; FARSA; AIMP2; MARS2; PRORSD1; NARS2; PARS2; VARS2; DARS2; QARS; FARSB; HARS
82	1.18962	GO	GO:0005004	GPI-linked ephrin receptor activity	EPHA3; EPHA4; EPHA5; EPHA7; EPHA8
83	-1.28002	GO	GO:0006434	seryl-tRNA aminoacylation	SARS; TPR; SARS2
84	-1.1168	GO	GO:2000780	negative regulation of double-strand break repair	TWIST1; TRIP12; UBR5; OTUB1; RNF169
85	1.14197	GO	GO:0006596	polyamine biosynthetic process	SAT1; SMO; AZI2; OAZ1; AZIN1; SMOX; ADC; PAOX
86	-1.22687	GO	GO:0006418	tRNA aminoacylation for protein translation	QARS; SMAD1; GARS; VARS2; SARS; MARS; HARS2; AARS; CARS; DARS; EPRS; FARSA; HARS; IARS; KARS; NARS; PPA1; RARS; TARS; VARS; AIMP2; YARS; AIMP1; EEF1E1; FARSB; WARS2; LARS2; PARS2; PPA2; YARS2; LARS; SARS2; DARS2; IARS2; RARS2; AARS2; CARS2; NARS2; TARS2; MARS2; EARS2
87	-1.22219	Reactome	REACT_15482	tRNA aminoacylation	AARS; AARS2; EEF1E1; QARS; EPRS; IARS; AIMP2; LARS; MARS; AIMP1; RARS; DARS; KARS; RARS2; NARS; NARS2; DARS2; CARS; CARS2; HARS; VARS2; VARS; SMAD1; GARS; FARSA; FARSB; SARS; TARS; YARS; PPA1; EARS2; HARS2; IARS2; LARS2; MARS2; PARS2; TARS2; WARS2; SARS2; YARS2; PPA2
88	1.01305	GO	GO:0014059	regulation of dopamine secretion	CHRNA4; CHRNB2; DRD3; HTR1B; HTR2A; SNCA; SNCG; CHRNA6; DTNBP1
89	1.17706	GO	GO:0003886	DNA (cytosine 5-)-methyltransferase activity	DNMT1; TRDMT1; DNMT3A; DNMT3B
90	1.05815	GO	GO:0006620	posttranslational protein targeting to membrane	SEC62; SEC63; MACF1; SEC61A1
91	-1.21112	GO	GO:0038063	collagen activated tyrosine kinase receptor signaling pathway	TKT; DDR1; DDR2
92	1.08095	GO	GO:0031698	beta-2 adrenergic receptor binding	RPF1; NEDD4; PDE4D; SLC9A3R1
93	1.07398	KEGG	KEGG:00900	terpenoid backbone biosynthesis	PMVK; FDPS; PDSS1; HMGCR; HMGCS2; IDI1; T2; ACAT1; ACAT2; MVD; MVK; PDSS2; CIT; DHDDS; IDI2; GGPS1
94	-1.01888	GO	GO:0035999	tetrahydrofolate interconversion	MTHFD1; MTHFR; SHMT1; SHMT2; FTCD; MTHFD1L; MTHFD2L
95	-1.01817	GO	GO:0010035	response to inorganic substance	GARS; ATIC; EEF1A2; FNTB; GART; NR4A2; PDGFA
96	1.03056	GO	GO:0004594	pantothenate kinase activity	PANK1; PANK4; PANK3; PANK2
97	1.06273	GO	GO:0071872	cellular response to epinephrine stimulus	STAR; PRKACA; KCNQ1; PDE4D; RYR2; SNCA; ADIPOQ
98	1.01631	GO	GO:0008762	UDP-N-acetylmuramate dehydrogenase activity	DLD; AOX1; DHCR24; XDH; AGPS; LDHD; D2HGDH
99	1.00716	GO	GO:0051010	microtubule plus-end binding	APC; MAST1; DST; CLIP1; STIM1; KIF2C; MAPRE1; CLASP2; CLASP1; MLPH; KIF18A
100	-1.0665	KEGG	KEGG:00970	aminoacyl-tRNA biosynthesis	FARSB; WARS2; PSTK; MTFMT; TARSL2; EARS2; AARS; DARS; QARS; EPRS; FARSA; LARS2; HARS2; PARS2; SMAD1; GARS; HARS; IARS; KARS; MARS; MTTP; NARS; YARS2; SLA; SEPSECS; LARS; SARS; SARS2; DARS2; IARS2; RARS2; VARS2; AARS2; RARS; TARS; VARS; CARS2; NARS2; TARS2; CARS; YARS; MARS2
101	-1.04643	Reactome	REACT_238	amino acid synthesis and interconversion (transamination)	PGD; PHGDH; PSAT1; GPT2; GPT; GLUD1; GOT1; GOT2; ASNS; ALDH18A1; OAT; GLUL; GLS; GLS2; CCBL1; PYCR1
102	-1.00477	GO	GO:0046930	pore complex	POR; VDAC3; BAK1; BAX; VDAC1; VDAC2; NUP62; TOMM40L
103	1.04887	GO	GO:0006828	manganese ion transport	TRPC7; SLC11A2; SLC11A1; ZP3; ATP2C1
104	1.08165	GO	GO:1900017	positive regulation of cytokine production involved in inflammatory response	IL17A; IL17RA; IL17C; IL17B; IL17RC; IL17F; ANKRD42
105	-1.03055	GO	GO:0030914	STAGA complex	SAP130; KAT2A; TAF9; TAF10; TAF12; TRRAP; SUPT3H; SUPT7L; TADA3; TAF6L; TAF5L; TADA2B; TADA1
106	-1.06966	Reactome	REACT_1763	homologous DNA pairing and strand exchange	RAD51; RAD52; RPA2; RPA3; RPA1; BRCA2
