# Supplementary material for: An indicator cell assay for blood-based diagnostics
Source: PLoS One. 2017 Jun 8;12(6):e0178608. doi: 10.1371/journal.pone.0178608 (PMC5464608; doi:10.1371/journal.pone.0178608)
Supplement: S4 Table — (XLSX) [file pone.0178608.s005.xlsx]

## Sheet: Sheet1
Supplemental Table S4, Danziger et al., 2016
A) Classification of Huntington’s disease samples by the murine ALS classifier using 16 different classifier configurations
Classifier #	GSA cutoff	Feature type	mProbes feature selection used	Active learning used	Cross-validated Sensitivity Estimate	# Huntington's samples tested	# Huntington's Predicted as Disease	p-Value*	Expected # if Huntingon's are not ALS	Expected # if Huntingon's are ALS
1 (Classifier 3 in MS)	|GSA| >= 1	Gene Set	Yes	yes	0.862069	6	1	0.000265114	1	5
2	|GSA| >= 1	Gene Set	Yes	no	0.862069	6	6	1	1	5
3	|GSA| >= 1	Gene Set	No	yes	0.896552	6	0	1.22557e-06	0.8	5.2
4	|GSA| >= 1	Gene Set	No	no	0.896552	6	0	1.22557e-06	0.8	5.2
5 (Classifier 1 in MS)	GSA <= -1	Gene Set	Yes	yes	0.827586	6	0	2.62683e-05	1	5
6	GSA <= -1	Gene Set	Yes	no	0.827586	6	0	2.62683e-05	1	5
7	GSA <= -1	Gene Set	No	yes	0.862069	6	0	6.88608e-06	0.8	5.2
8	GSA <= -1	Gene Set	No	no	0.862069	6	0	6.88608e-06	0.8	5.2
9	|GSA| >= 1	Gene	Yes	yes	0.793103	6	0	7.84367e-05	1.4	4.6
10	|GSA| >= 1	Gene	Yes	no	0.793103	6	0	7.84367e-05	1.4	4.6
11	|GSA| >= 1	Gene	No	yes	0.862069	6	1	0.000265114	0.8	5.2
12	|GSA| >= 1	Gene	No	no	0.862069	6	3	0.0379234	0.8	5.2
13 (Classifier 2 in MS)	GSA <= -1	Gene	Yes	yes	0.758621	6	0	0.000197788	1.2	4.8
14	GSA <= -1	Gene	Yes	no	0.758621	6	0	0.000197788	1.2	4.8
15	GSA <= -1	Gene	No	yes	0.862069	6	0	6.88608e-06	0.8	5.2
16	GSA <= -1	Gene	No	no	0.862069	6	0	6.88608e-06	0.8	5.2
Aggregate	-	-	-	-	0.840517	96	11	3.42483e-41	15.6	80.4
*p-Value tests the null hypothesis that Huntington's samples were predicted as carriers of the ALS mutation as often as ALS samples would be expected from cross-validated sensitivity
Part B follows on next page
B) Analysis repeat using mProbes using 10,000 trees for feature selection, instead of 1,000 trees
Classification of Huntington’s disease samples by the murine ALS classifier using 16 different configurations
Classifier #	GSA Cutoff	Feature Type	mProbes feature selection used	Active learning used	Cross-validated Sensitivity Estimate	# of Huntington's samples tested	# of Huntington's Predicted Disease	p-Value*	Expected # if Huntingon's are not ALS	Expected # if Huntingon's are ALS
1	|GSA| >= 1	Gene Set	Yes	yes	0.862069	6	0	6.88608e-06	1	5
2	|GSA| >= 1	Gene Set	Yes	no	0.862069	6	0	6.88608e-06	1	5
3	|GSA| >= 1	Gene Set	No	yes	0.896552	6	0	1.22557e-06	0.8	5.2
4	|GSA| >= 1	Gene Set	No	no	0.896552	6	0	1.22557e-06	0.8	5.2
5	GSA <= -1	Gene Set	Yes	yes	0.827586	6	0	2.62683e-05	1	5
6	GSA <= -1	Gene Set	Yes	no	0.827586	6	0	2.62683e-05	1	5
7	GSA <= -1	Gene Set	No	yes	0.862069	6	0	6.88608e-06	0.8	5.2
8	GSA <= -1	Gene Set	No	no	0.862069	6	0	6.88608e-06	0.8	5.2
9	|GSA| >= 1	Gene	Yes	yes	0.793103	6	0	7.84367e-05	1.4	4.6
10	|GSA| >= 1	Gene	Yes	no	0.793103	6	1	0.00188248	1.4	4.6
11	|GSA| >= 1	Gene	No	yes	0.862069	6	1	0.000265114	0.8	5.2
12	|GSA| >= 1	Gene	No	no	0.862069	6	3	0.0379234	0.8	5.2
13	GSA <= -1	Gene	Yes	yes	0.758621	6	0	0.000197788	1.2	4.8
14	GSA <= -1	Gene	Yes	no	0.758621	6	0	0.000197788	1.2	4.8
15	GSA <= -1	Gene	No	yes	0.862069	6	0	6.88608e-06	0.8	5.2
16	GSA <= -1	Gene	No	no	0.862069	6	0	6.88608e-06	0.8	5.2
Aggregate	-	-	-	-	0.840517	96	5	7.25083e-66	15.6	80.4
*p-Value tests the null hypothesis that Huntington's samples were predicted as carriers of the ALS mutation as often as ALS samples would be expected from cross-validated sensitivity.
