# Supplementary material for: An indicator cell assay for blood-based diagnostics
Source: PLoS One. 2017 Jun 8;12(6):e0178608. doi: 10.1371/journal.pone.0178608 (PMC5464608; doi:10.1371/journal.pone.0178608)
Supplement: S5 Table — (XLSX) [file pone.0178608.s006.xlsx]

## Sheet: Sheet1
Supplemental Table S5, Danziger et al., 2016
Ranked list of AD classifier genes selected at least once in the 100 16-fold cross-validation runs
aCount refers to the number of times that the gene was selected in 1600 runs.
bMaxCount refers to the maximum number of times the gene could be selected in 1600 runs.
Gene	Counta	MaxCountb	Fraction	Gene description
CER1	1387	1600	0.866875	cerberus 1, DAN family BMP antagonist
TAS2R18	1345	1600	0.840625	taste receptor, type 2, member 18 pseudogene
LRP6	1342	1600	0.83875	low density lipoprotein receptor-related protein 6
CRH	1280	1600	0.8	corticotropin releasing hormone
SNORD45B	1278	1600	0.79875	small nucleolar RNA, C/D box 45B
CRHBP	1277	1600	0.798125	corticotropin releasing hormone binding protein
CYP1A1	1273	1600	0.795625	cytochrome P450, family 1, subfamily A, polypeptide 1
DRD5	1271	1600	0.794375	dopamine receptor D5
ENPP4	1262	1600	0.78875	ectonucleotide pyrophosphatase/phosphodiesterase 4 (putative)
GPR33	1254	1600	0.78375	G protein-coupled receptor 33 (gene/pseudogene)
CCR4	1248	1600	0.78	chemokine (C-C motif) receptor 4
OXT	1212	1600	0.7575	oxytocin/neurophysin I prepropeptide
AGTR1	1208	1600	0.755	angiotensin II receptor, type 1
SOX2	1196	1600	0.7475	SRY (sex determining region Y)-box 2
SOX9	1188	1600	0.7425	SRY (sex determining region Y)-box 9
CXCL5	1180	1600	0.7375	chemokine (C-X-C motif) ligand 5
GLI3	1141	1600	0.713125	GLI family zinc finger 3
PTGDR2	1134	1600	0.70875	prostaglandin D2 receptor 2
RHBG	1132	1600	0.7075	Rh family, B glycoprotein (gene/pseudogene)
EPO	1130	1600	0.70625	erythropoietin
CCR9	1124	1600	0.7025	chemokine (C-C motif) receptor 9
POR	1123	1600	0.701875	P450 (cytochrome) oxidoreductase
SULT1A2	1122	1600	0.70125	sulfotransferase family, cytosolic, 1A, phenol-preferring, member 2
TMTC3	1111	1600	0.694375	transmembrane and tetratricopeptide repeat containing 3
NEUROG1	1110	1600	0.69375	neurogenin 1
EFNA1	1109	1600	0.693125	ephrin-A1
UCN2	1109	1600	0.693125	urocortin 2
HES3	1100	1600	0.6875	hairy and enhancer of split 3 (Drosophila)
GC	1098	1600	0.68625	group-specific component (vitamin D binding protein)
ONECUT2	1092	1600	0.6825	one cut homeobox 2
PKDCC	1091	1600	0.681875	protein kinase domain containing, cytoplasmic
LCE2A	1091	1600	0.681875	late cornified envelope 2A
HOXA1	1089	1600	0.680625	homeobox A1
R3HCC1L	1089	1600	0.680625	R3H domain and coiled-coil containing 1-like
CCBP2	1087	1600	0.679375	chemokine binding protein 2
FOXE3	1068	1600	0.6675	forkhead box E3
GPER	1060	1600	0.6625	G protein-coupled estrogen receptor 1
ULBP1	1055	1600	0.659375	UL16 binding protein 1
VGF	1050	1600	0.65625	VGF nerve growth factor inducible
IL29	1050	1600	0.65625	interleukin 29 (interferon, lambda 1)
AHRR	1048	1600	0.655	aryl-hydrocarbon receptor repressor
WNT5A	1045	1600	0.653125	wingless-type MMTV integration site family, member 5A
BMP1	1039	1600	0.649375	bone morphogenetic protein 1
HES5	1038	1600	0.64875	hes family bHLH transcription factor 5
MSX1	1036	1600	0.6475	msh homeobox 1
PTGER4	1036	1600	0.6475	prostaglandin E receptor 4 (subtype EP4)
MAEL	1035	1600	0.646875	maelstrom spermatogenic transposon silencer
WNT4	1033	1600	0.645625	wingless-type MMTV integration site family, member 4
BGLAP	1032	1600	0.645	bone gamma-carboxyglutamate (gla) protein /// polyamine-modulated factor 1 /// PMF1-BGLAP readthrough
XRN2	1031	1600	0.644375	5'-3' exoribonuclease 2
FOXE1	1031	1600	0.644375	forkhead box E1 (thyroid transcription factor 2)
CYP3A4	1028	1600	0.6425	cytochrome P450, family 3, subfamily A, polypeptide 4
FOXC1	1026	1600	0.64125	forkhead box C1
EPX	1025	1600	0.640625	eosinophil peroxidase
LCE3A	1023	1600	0.639375	late cornified envelope 3A
POU3F1	1020	1600	0.6375	POU class 3 homeobox 1
LYG2	1016	1600	0.635	lysozyme G-like 2
PACSIN1	1001	1600	0.625625	protein kinase C and casein kinase substrate in neurons 1
TCF21	998	1600	0.62375	transcription factor 21
CHRNG	990	1600	0.61875	cholinergic receptor, nicotinic, gamma (muscle)
AGT	989	1600	0.618125	angiotensinogen (serpin peptidase inhibitor, clade A, member 8)
CYP4A11	986	1600	0.61625	cytochrome P450, family 4, subfamily A, polypeptide 11 /// cytochrome P450, family 4, subfamily A, polypeptide 22
CXCR7	986	1600	0.61625	chemokine (C-X-Cmotif )receptor 7
EPB49	977	1600	0.610625	erythrocyte membrane protein band 4.9 (dematin)
LCE1E	968	1600	0.605	late cornified envelope 1E
PTH2	963	1600	0.601875	parathyroid hormone 2
POU4F1	961	1600	0.600625	POU class 4 homeobox 1
PTCH2	960	1600	0.6	patched 2
BNC1	954	1600	0.59625	basonuclin 1
CTBS	954	1600	0.59625	chitobiase, di-N-acetyl-
SPRR1B	950	1600	0.59375	small proline-rich protein 1B
CCK	948	1600	0.5925	cholecystokinin
DRD3	946	1600	0.59125	dopamine receptor D3
ULBP3	942	1600	0.58875	UL16 binding protein 3
FBN1	940	1600	0.5875	fibrillin 1
UTS2R	933	1600	0.583125	urotensin 2 receptor
ACVRL1	930	1600	0.58125	activin A receptor type II-like 1
CCR6	930	1600	0.58125	chemokine (C-C motif) receptor 6
LEMD3	920	1600	0.575	LEM domain containing 3
APOE	917	1600	0.573125	apolipoprotein E
EMX1	908	1600	0.5675	empty spiracles homeobox 1
DEM1	907	1600	0.566875	defects in morphology 1 homolog (S.cerevisiae)
FOXD3	905	1600	0.565625	forkhead box D3
CIDEA	899	1600	0.561875	cell death-inducing DFFA-like effector a
NF1	898	1600	0.56125	neurofibromin 1
SRF	895	1600	0.559375	serum response factor (c-fos serum response element-binding transcription factor)
HES1	894	1600	0.55875	hes family bHLH transcription factor 1
CD160	892	1600	0.5575	CD160 molecule
SLC6A15	890	1600	0.55625	solute carrier family 6 (neutral amino acid transporter), member 15
GPR77	890	1600	0.55625	G protein-coupled receptor 77
CXCR3	888	1600	0.555	chemokine (C-X-C motif) receptor 3
LHFPL5	884	1600	0.5525	lipoma HMGIC fusion partner-like 5
SMO	884	1600	0.5525	smoothened, frizzled class receptor
SOX8	884	1600	0.5525	SRY (sex determining region Y)-box 8
PNOC	877	1600	0.548125	prepronociceptin
LYG1	875	1600	0.546875	lysozyme G-like 1
URM1	873	1600	0.545625	ubiquitin related modifier 1
GHRL	866	1600	0.54125	ghrelin/obestatin prepropeptide
GGT6	865	1600	0.540625	gamma-glutamyltransferase 6
SHH	863	1600	0.539375	sonic hedgehog
IHH	857	1600	0.535625	indian hedgehog
DAO	852	1600	0.5325	D-amino-acid oxidase
BUB3	850	1600	0.53125	BUB3 mitotic checkpoint protein
CYP11B2	850	1600	0.53125	cytochrome P450, family 11, subfamily B, polypeptide 2
CALCR	843	1600	0.526875	calcitonin receptor
DLL1	842	1600	0.52625	delta-like 1 (Drosophila)
CCRL1	841	1600	0.525625	chemokine (C-Cmotif) receptor-like 1
BMP5	837	1600	0.523125	bone morphogenetic protein 5
CXCL12	837	1600	0.523125	chemokine (C-X-C motif) ligand 12
CPN2	833	1600	0.520625	carboxypeptidase N, polypeptide 2
DRD2	832	1600	0.52	dopamine receptor D2
CEP290	830	1600	0.51875	centrosomal protein 290kDa
COL14A1	829	1600	0.518125	collagen, type XIV, alpha 1
NFE2L2	829	1600	0.518125	nuclear factor, erythroid 2-like 2
DMP1	827	1600	0.516875	dentin matrix acidic phosphoprotein 1
AVP	826	1600	0.51625	arginine vasopressin
MARC2	821	1600	0.513125	mitochondrial amidoxime reducing component 2
NALCN	820	1600	0.5125	sodium leak channel, non-selective
LRP5L	818	1600	0.51125	low density lipoprotein receptor-related protein 5-like
TLL1	818	1600	0.51125	tolloid-like 1
NOS3	817	1600	0.510625	nitric oxide synthase 3 (endothelial cell)
SFRP2	812	1600	0.5075	secreted frizzled-related protein 2
SP5	811	1600	0.506875	Sp5 transcription factor
BAK1	808	1600	0.505	BCL2-antagonist/killer 1
RGPD2	807	1600	0.504375	RANBP2-like and GRIP domain containing 2
SCXA	806	1600	0.50375	scleraxis homolog A (mouse)
CCBL1	804	1600	0.5025	cysteine conjugate-beta lyase, cytoplasmic
DBI	803	1600	0.501875	diazepam binding inhibitor (GABA receptor modulator, acyl-CoA binding protein)
IL4	797	1600	0.498125	interleukin 4
CCR1	796	1600	0.4975	chemokine (C-C motif) receptor 1
SLC2A12	796	1600	0.4975	solute carrier family 2 (facilitated glucose transporter), member 12
CPQ	794	1600	0.49625	carboxypeptidase Q
LEP	792	1600	0.495	leptin
HMGB1	791	1600	0.494375	high mobility group box 1
GJB5	788	1600	0.4925	gap junction protein, beta 5, 31.1kDa
INHBB	788	1600	0.4925	inhibin, beta B
CLRN1	782	1600	0.48875	clarin 1
UPK3A	778	1600	0.48625	uroplakin 3A
ZNF683	778	1600	0.48625	zinc finger protein 683
SLC17A2	775	1600	0.484375	solute carrier family 17, member 2
AIP	771	1600	0.481875	aryl hydrocarbon receptor interacting protein
FAM106B	769	1600	0.480625	family with sequence similarity 106, member B
FGF1	767	1600	0.479375	fibroblast growth factor 1 (acidic)
PAOX	766	1600	0.47875	polyamine oxidase (exo-N4-amino)
EDAR	765	1600	0.478125	ectodysplasin A receptor
ESR2	765	1600	0.478125	estrogen receptor 2 (ER beta)
PROK1	763	1600	0.476875	prokineticin 1
RTN4RL2	757	1600	0.473125	reticulon 4 receptor-like 2
OR13F1	757	1600	0.473125	olfactory receptor, family 13, subfamily F ,member 1
SPRR2F	757	1600	0.473125	small proline-rich protein 2F
ATP2C1	756	1600	0.4725	ATPase, Ca++ transporting, type 2C, member 1
TWIST1	754	1600	0.47125	twist family bHLH transcription factor 1
FGF18	752	1600	0.47	fibroblast growth factor 18
ABCD2	749	1600	0.468125	ATP-binding cassette, sub-family D (ALD), member 2
VEGFC	747	1600	0.466875	vascular endothelial growth factor C
OXTR	744	1600	0.465	oxytocin receptor
OPRM1	743	1600	0.464375	opioid receptor, mu 1
CCL19	742	1600	0.46375	chemokine (C-C motif) ligand 19
FOXD4	742	1600	0.46375	forkhead box D4 /// forkhead box D4-like 1
RARA	741	1600	0.463125	retinoic acid receptor, alpha
TH	741	1600	0.463125	tyrosine hydroxylase
TTF1	740	1600	0.4625	transcription termination factor, RNA polymerase I
TAS2R64P	737	1600	0.460625	taste receptor, type 2, member 64 pseudogene
MRAP	736	1600	0.46	melanocortin 2 receptor accessory protein
BMP6	735	1600	0.459375	bone morphogenetic protein 6
TAP2	735	1600	0.459375	transporter 2, ATP-binding cassette, sub-family B (MDR/TAP)
GLG1	734	1600	0.45875	golgi glycoprotein 1
FOXR2	731	1600	0.456875	forkhead box R2
SAT1	731	1600	0.456875	spermidine/spermine N1-acetyltransferase 1
S100A7	728	1600	0.455	S100 calcium binding protein A7
GATA2	727	1600	0.454375	GATA binding protein 2
DUOX1	721	1600	0.450625	dual oxidase 1
PGLYRP2	721	1600	0.450625	peptidoglycan recognition protein 2
SCNN1G	721	1600	0.450625	sodium channel, non-voltage-gated 1, gamma subunit
RUNX1	720	1600	0.45	runt-related transcription factor 1
CYP2C9	717	1600	0.448125	cytochrome P450, family 2, subfamily C, polypeptide 9
CCR2	716	1600	0.4475	chemokine (C-C motif) receptor 2
TREX1	715	1600	0.446875	three prime repair exonuclease 1
NAPRT1	714	1600	0.44625	nicotinate phosphoribosyltransferase domain containing 1
CYP17A1	706	1600	0.44125	cytochrome P450, family 17, subfamily A, polypeptide 1
PAX1	706	1600	0.44125	paired box 1
AFM	705	1600	0.440625	afamin
SULT1A4	705	1600	0.440625	sulfotransferase family, cytosolic, 1A, phenol-preferring, member 4
ABCA5	703	1600	0.439375	ATP-binding cassette, sub-family A (ABC1), member 5
PPP3CB	703	1600	0.439375	protein phosphatase 3, catalytic subunit, beta isozyme
EXOSC4	699	1600	0.436875	exosome component 4
TG	697	1600	0.435625	thyroglobulin
GHSR	696	1600	0.435	growth hormone secretagogue receptor
ADAM8	695	1600	0.434375	ADAM metallopeptidase domain 8
ACVR2B	694	1600	0.43375	activin A receptor, type IIB
DEFA3	694	1600	0.43375	defensin, alpha 3, neutrophil-specific
GATA4	691	1600	0.431875	GATA binding protein 4
HSD3B1	689	1600	0.430625	hydroxy-delta-5-steroid dehydrogenase, 3 beta- and steroid delta-isomerase 1
CCL5	688	1600	0.43	chemokine (C-C motif) ligand 5
LCE1F	688	1600	0.43	late cornified envelope 1F
NKD2	687	1600	0.429375	naked cuticle homolog 2 (Drosophila)
ACE2	685	1600	0.428125	angiotensin I converting enzyme 2
CXCR4	685	1600	0.428125	chemokine (C-X-C motif) receptor 4
RHAG	685	1600	0.428125	Rh-associated glycoprotein
CYP2E1	684	1600	0.4275	cytochrome P450, family 2, subfamily E, polypeptide 1
CHRNA10	683	1600	0.426875	cholinergic receptor, nicotinic, alpha 10 (neuronal)
NPY	683	1600	0.426875	neuropeptide Y
PAX8	683	1600	0.426875	paired box 8
LATS2	682	1600	0.42625	large tumor suppressor kinase 2
CCL4	680	1600	0.425	chemokine (C-C motif) ligand 4
ZP3	680	1600	0.425	zonapellucida glycoprotein 3 (sperm receptor)
TPO	679	1600	0.424375	thyroid peroxidase
MOGAT1	678	1600	0.42375	monoacylglycerol O-acyltransferase 1
AADACL4	677	1600	0.423125	arylacetamidede acetylase-like 4
SULT1E1	674	1600	0.42125	sulfotransferase family 1E, estrogen-preferring, member 1
TAS2R40	674	1600	0.42125	taste receptor, type 2, member 40
LSM14A	672	1600	0.42	LSM14A, SCD6 homolog A (S. cerevisiae)
HBZ	671	1600	0.419375	hemoglobin, zeta
LCA10	668	1600	0.4175	lung carcinoma-associated protein 10
LOC100129502	665	1600	0.415625	uncharacterized LOC100129502
DEFB129	663	1600	0.414375	defensin, beta 129
MDGA1	663	1600	0.414375	MAM domain containing glycosylphosphatidylinositol anchor 1
LAP3	661	1600	0.413125	leucine aminopeptidase 3
CCT8P1	661	1600	0.413125	chaperonin containing TCP1, subunit 8 (theta) pseudogene 1
DNPEP	660	1600	0.4125	aspartyl aminopeptidase
IL33	658	1600	0.41125	interleukin 33
CCRL2	657	1600	0.410625	chemokine (C-C motif) receptor-like 2
IL23A	657	1600	0.410625	interleukin 23, alpha subunit p19 /// SubName: Full=V_segment translation product; Flags: Fragment; /// T cell receptor beta variable 25-1 ///
VIL1	656	1600	0.41	villin 1
CASQ2	655	1600	0.409375	calsequestrin 2 (cardiac muscle)
PLOD1	653	1600	0.408125	procollagen-lysine, 2-oxoglutarate 5-dioxygenase 1
SKI	653	1600	0.408125	SKI proto-oncogene
CCL28	649	1600	0.405625	chemokine (C-C motif) ligand 28
SOX5	648	1600	0.405	SRY (sex determining region Y)-box 5
CYP1B1	647	1600	0.404375	cytochrome P450, family 1, subfamily B, polypeptide 1
SPRR2B	647	1600	0.404375	small proline-rich protein 2B
F12	646	1600	0.40375	coagulation factor XII (Hageman factor)
FKBP1B	646	1600	0.40375	FK506 binding protein 1B, 12.6 kDa
CFP	645	1600	0.403125	complement factor properdin
GAL3ST3	645	1600	0.403125	galactose-3-O-sulfotransferase 3
CXCL9	644	1600	0.4025	chemokine (C-X-C motif) ligand 9
CAV3	639	1600	0.399375	caveolin 3
BCHE	638	1600	0.39875	butyrylcholinesterase
MTF1	638	1600	0.39875	metal-regulatory transcription factor 1
LRP5	637	1600	0.398125	low density lipoprotein receptor-related protein 5
TAS2R30	637	1600	0.398125	taste receptor, type 2, member 30
GDF5	634	1600	0.39625	growth differentiation factor 5
HOXB5	634	1600	0.39625	homeobox B5
GPC1	633	1600	0.395625	glypican 1
HS3ST5	631	1600	0.394375	heparan sulfate (glucosamine) 3-O-sulfotransferase 5
FOXI2	631	1600	0.394375	forkhead box I2
VWC2	629	1600	0.393125	von Willebrand factor C domain containing 2
SLC26A8	627	1600	0.391875	solute carrier family 26 (anion exchanger), member 8
ZNF16	626	1600	0.39125	zinc finger protein 16
DBP	625	1600	0.390625	D site of albumin promoter (albumin D-box) binding protein
AGXT2L1	623	1600	0.389375	alanine-glyoxylate aminotransferase 2-like 1
ATP12A	622	1600	0.38875	ATPase, H+/K+ transporting, nongastric, alpha polypeptide
CAD	622	1600	0.38875	carbamoyl-phosphate synthetase 2, aspartate transcarbamylase, and dihydroorotase
RGCC	622	1600	0.38875	regulator of cell cycle
NT5C1A	621	1600	0.388125	5'-nucleotidase, cytosolic IA
CD248	619	1600	0.386875	CD248 molecule, endosialin
NPPB	618	1600	0.38625	natriuretic peptide B
QRFP	618	1600	0.38625	pyroglutamylated RF amidepeptide
CXCR5	617	1600	0.385625	chemokine (C-X-C motif) receptor 5
NFKBIL1	617	1600	0.385625	nuclear factor of kappa light polypeptide gene enhancer in B-cells inhibitor-like 1
GUCA2B	616	1600	0.385	guanylate cyclase activator 2B (uroguanylin)
CCR5	614	1600	0.38375	chemokine (C-C motif) receptor 5 (gene/pseudogene)
OTX2	614	1600	0.38375	orthodenticle homeobox 2
PROM2	614	1600	0.38375	prominin 2
PABPC5	613	1600	0.383125	poly(A) binding protein, cytoplasmic 5
PRDM16	613	1600	0.383125	PR domain containing 16
CSF2	611	1600	0.381875	colony stimulating factor 2 (granulocyte-macrophage)
THBS3	610	1600	0.38125	thrombospondin 3
FGF10	609	1600	0.380625	fibroblast growth factor 10
IRG1	609	1600	0.380625	immunoresponsive 1 homolog (mouse)
UCN	609	1600	0.380625	urocortin
MPZL3	606	1600	0.37875	myelin protein zero-like 3
SMOX	601	1600	0.375625	spermine oxidase
GGT3P	601	1600	0.375625	gamma-glutamyltransferase 3 pseudogene
CNGA4	600	1600	0.375	cyclic nucleotide gated channel alpha 4
LCE3D	599	1600	0.374375	late cornified envelope 3D
INPP5D	598	1600	0.37375	inositol polyphosphate-5-phosphatase, 145kDa
NUDT16	597	1600	0.373125	nudix (nucleoside diphosphate linked moiety X)-type motif 16
OSR1	597	1600	0.373125	odd-skipped related transciption factor 1
UNC79	597	1600	0.373125	unc-79 homolog (C. elegans)
FOXC2	595	1600	0.371875	forkhead box C2 (MFH-1, mesenchyme forkhead 1)
EGFR	594	1600	0.37125	epidermal growth factor receptor
HES7	594	1600	0.37125	hes family bHLH transcription factor 7
KRT83	594	1600	0.37125	keratin 83
LEPRE1	594	1600	0.37125	leucine proline-enriched proteoglycan (leprecan) 1
DOM3Z	594	1600	0.37125	dom-3 homolog Z (C.elegans)
COL23A1	593	1600	0.370625	collagen, type XXIII, alpha 1
IL11	590	1600	0.36875	interleukin 11
WNT10A	589	1600	0.368125	wingless-type MMTV integration site family, member 10A
PLA2G15	588	1600	0.3675	phospholipase A2, group XV
C1QTNF6	587	1600	0.366875	C1q and tumor necrosis factor related protein 6
CGA	587	1600	0.366875	glycoprotein hormones, alpha polypeptide
HCN4	587	1600	0.366875	hyperpolarization activated cyclic nucleotide-gated potassium channel 4
SP2	584	1600	0.365	Sp2 transcription factor
NOTCH1	583	1600	0.364375	notch 1
ZP1	582	1600	0.36375	zona pellucida glycoprotein 1 (sperm receptor)
FAR1.IT1	582	1600	0.36375	NA
RAET1L	581	1600	0.363125	retinoic acid early transcript 1L
MYOD1	580	1600	0.3625	myogenic differentiation 1
RMST	580	1600	0.3625	rhabdomyosarcoma 2 associated transcript (non-protein coding)
GSX2	576	1600	0.36	GS homeobox 2
HCN1	576	1600	0.36	hyperpolarization activated cyclic nucleotide-gated potassium channel 1
AGXT	575	1600	0.359375	alanine-glyoxylate aminotransferase
TNFSF13B	573	1600	0.358125	tumor necrosis factor (ligand) superfamily, member 13b
NEBL	571	1600	0.356875	nebulette
KIR2DL5A	569	1600	0.355625	killer cell immunoglobulin-like receptor, two domains, long cytoplasmic tail, 5A
TAS2R31	568	1600	0.355	taste receptor, type 2, member 31
RBM12B	567	1600	0.354375	RNA binding motif protein 12B
GM2A	565	1600	0.353125	GM2 ganglioside activator
PDS5B	565	1600	0.353125	PDS5, regulator of cohesion maintenance, homolog B (S. cerevisiae)
HAMP	564	1600	0.3525	hepcidin antimicrobial peptide
SLC26A7	561	1600	0.350625	solute carrier family 26 (anion exchanger), member 7
CEACAM5	560	1600	0.35	carcinoembryonic antigen-related cell adhesion molecule 5
HSPH1	560	1600	0.35	heat shock 105kDa/110kDa protein 1
IYD	560	1600	0.35	iodotyrosine deiodinase
CACNA1H	559	1600	0.349375	calcium channel, voltage-dependent, T type, alpha 1H subunit
PRNT	558	1600	0.34875	prion protein (testis specific)
SFRP4	558	1600	0.34875	secreted frizzled-related protein 4
LOC100506718	558	1600	0.34875	uncharacterized LOC100506718
IL10	557	1600	0.348125	interleukin 10
LOC729020	557	1600	0.348125	rcRPE
CCDC80	555	1600	0.346875	coiled-coil domain containing 80
APOH	554	1600	0.34625	apolipoprotein H (beta-2-glycoprotein I)
TAS2R68P	552	1600	0.345	taste receptor, type 2, member 68 pseudogene
CHRNB1	550	1600	0.34375	cholinergic receptor, nicotinic, beta 1 (muscle)
FGF20	550	1600	0.34375	fibroblast growth factor 20
BAGE2	549	1600	0.343125	B melanoma antigen family, member 2 /// B melanoma antigen family, member 3 /// B melanoma antigen family, member 5 /// lysine (K)-specific methyltransferase 2C
BIK	549	1600	0.343125	BCL2-interacting killer (apoptosis-inducing)
MDFI	549	1600	0.343125	MyoD family inhibitor
MT1G	548	1600	0.3425	metallothionein 1G
F2RL1	547	1600	0.341875	coagulation factor II (thrombin) receptor-like 1
LXN	547	1600	0.341875	latexin
RPS6KA4	546	1600	0.34125	ribosomal protein S6 kinase, 90kDa, polypeptide 4
ATP2A2	545	1600	0.340625	ATPase, Ca++ transporting, cardiac muscle, slow twitch 2
CLEC3B	544	1600	0.34	C-type lectin domain family 3, member B /// exosome component 7
TNC	544	1600	0.34	tenascin C
ANXA7	543	1600	0.339375	annexin A7
GATA6	543	1600	0.339375	GATA binding protein 6
OLFML2A	542	1600	0.33875	olfactomedin-like 2A
PLXNB1	542	1600	0.33875	plexin B1
AKAP11.IT1	541	1600	0.338125	NA
CTC1	540	1600	0.3375	CTS telomere maintenance complex component 1
OSR2	539	1600	0.336875	odd-skipped related transciption factor 2
TRERF1	538	1600	0.33625	transcriptional regulating factor 1
MGAT3	537	1600	0.335625	mannosyl (beta-1,4-)-glycoprotein beta-1,4-N-acetylglucosaminyltransferase
AGXT2	536	1600	0.335	alanine--glyoxylate aminotransferase 2
PLSCR4	536	1600	0.335	phospholipid scramblase 4
CD200R1	535	1600	0.334375	CD200 receptor 1
CNTNAP3B	535	1600	0.334375	contactin associated protein-like 3B
PEX2	534	1600	0.33375	peroxisomal biogenesis factor 2
RFX3	534	1600	0.33375	regulatory factor X, 3 (influences HLA class II expression)
FOXD4L1	533	1600	0.333125	forkhead box D4-like 1
TAS2R10	531	1600	0.331875	taste receptor, type 2, member 10
CRHR1	530	1600	0.33125	corticotropin releasing hormone receptor 1
FBXO5	530	1600	0.33125	F-box protein 5
LEF1	530	1600	0.33125	lymphoid enhancer-binding factor 1
LEAP2	529	1600	0.330625	liver expressed antimicrobial peptide 2
PANX1	528	1600	0.33	pannexin 1
CREBZF	526	1600	0.32875	CREB/ATF bZIP transcription factor
GATA5	526	1600	0.32875	GATA binding protein 5
CD53	525	1600	0.328125	CD53 molecule
IGHVII.60.1	525	1600	0.328125	NA
ABI3BP	524	1600	0.3275	ABI family, member 3 (NESH) binding protein
ECI2	524	1600	0.3275	enoyl-CoA delta isomerase 2
MURC	524	1600	0.3275	muscle-related coiled-coil protein
CPN1	523	1600	0.326875	carboxypeptidase N, polypeptide 1
CIITA	523	1600	0.326875	class II, major histocompatibility complex, transactivator
FSTL4	523	1600	0.326875	follistatin-like 4
LOC100508227	523	1600	0.326875	uncharacterized LOC100508227
GREM1	522	1600	0.32625	gremlin 1, DAN family BMP antagonist
MORN4	522	1600	0.32625	MORN repeat containing 4
LOC283454	521	1600	0.325625	uncharacterized LOC283454
GPT	519	1600	0.324375	glutamic-pyruvate transaminase (alanine aminotransferase)
ROMO1	519	1600	0.324375	reactive oxygen species modulator 1
AZIN1	518	1600	0.32375	antizyme inhibitor 1
ERBB3	518	1600	0.32375	v-erb-b2 avian erythroblastic leukemia viral oncogene homolog 3
PYGO1	517	1600	0.323125	pygopus family PHD finger 1
UNC5A	517	1600	0.323125	unc-5 homolog A (C. elegans)
MARC1	517	1600	0.323125	mitochondrial amidoxime reducing component 1
ADAM20	516	1600	0.3225	ADAM metallopeptidase domain 20
LHCGR	516	1600	0.3225	luteinizing hormone/choriogonadotropin receptor
HPSE	515	1600	0.321875	heparanase
AQP3	514	1600	0.32125	aquaporin 3 (Gill blood group)
VWA1	514	1600	0.32125	von Willebrand factor A domain containing 1
PTGDR	513	1600	0.320625	prostaglandin D2 receptor (DP)
THBS1	510	1600	0.31875	thrombospondin 1
PRTG	508	1600	0.3175	protogenin
SHISA9	506	1600	0.31625	shisa family member 9
TRH	506	1600	0.31625	thyrotropin-releasing hormone
IL36RN	505	1600	0.315625	interleukin 36 receptor antagonist
SLC2A3	504	1600	0.315	solute carrier family 2 (facilitated glucose transporter), member 3
USP47	503	1600	0.314375	ubiquitin specific peptidase 47
LCE3E	503	1600	0.314375	late cornified envelope 3E
FABP1	502	1600	0.31375	fatty acid binding protein 1, liver
NEFH	502	1600	0.31375	neurofilament, heavy polypeptide
TBX20	502	1600	0.31375	T-box 20
COG6	500	1600	0.3125	component of oligomeric golgi complex 6
KLK7	500	1600	0.3125	kallikrein-related peptidase 7
TFAP2A	500	1600	0.3125	transcription factor AP-2 alpha (activating enhancer binding protein 2 alpha)
IL22RA2	499	1600	0.311875	interleukin 22 receptor, alpha 2
FGF5	498	1600	0.31125	fibroblast growth factor 5
C5orf45	497	1600	0.310625	chromosome 5 open reading frame 45
HTN3	497	1600	0.310625	histatin 3
LIFR	497	1600	0.310625	leukemia inhibitory factor receptor alpha
MALL	495	1600	0.309375	mal, T-cell differentiation protein-like
NMNAT3	494	1600	0.30875	nicotinamide nucleotide adenylyltransferase 3
PRSS3	494	1600	0.30875	protease, serine, 3
SELP	494	1600	0.30875	selectin P (granule membrane protein 140kDa, antigen CD62)
DRD1	492	1600	0.3075	dopamine receptor D1
FPR3	492	1600	0.3075	formyl peptide receptor 3
NEU2	491	1600	0.306875	sialidase 2 (cytosolic sialidase)
LIPA	490	1600	0.30625	lipase A, lysosomal acid, cholesterol esterase
DDX58	489	1600	0.305625	DEAD (Asp-Glu-Ala-Asp) box polypeptide 58
PLAA	489	1600	0.305625	phospholipase A2-activating protein
SERPINE1	489	1600	0.305625	serpin peptidase inhibitor, clade E (nexin, plasminogen activator inhibitor type 1), member 1
STAG2	489	1600	0.305625	stromal antigen 2
LOC643792	489	1600	0.305625	contactin associated protein-like 3 pseudogene
RPL17.C18ORF32	488	1600	0.305	NA
SBNO2	487	1600	0.304375	strawberry notch homolog 2 (Drosophila)
SYNPO	487	1600	0.304375	synaptopodin
UNC13B	486	1600	0.30375	unc-13 homolog B (C. elegans)
EEF1A1P1	486	1600	0.30375	eukaryotic translation elongation factor 1 alpha 1 pseudogene
CXCR2	485	1600	0.303125	chemokine (C-X-C motif) receptor 2
NELL2	485	1600	0.303125	NEL-like 2 (chicken)
GPR137C	483	1600	0.301875	G protein-coupled receptor 137C
ENPEP	482	1600	0.30125	glutamyl aminopeptidase (aminopeptidase A)
SHOX2	482	1600	0.30125	short stature homeobox 2
SLC38A2	482	1600	0.30125	solute carrier family 38, member 2
CNTN1	481	1600	0.300625	contactin 1
TAS2R43	481	1600	0.300625	taste receptor, type 2, member 43 /// taste receptor, type 2, member 45
CTU2	480	1600	0.3	cytosolic thiouridylase subunit 2 homolog (S. pombe)
DEFB106A	480	1600	0.3	defensin, beta 106A /// defensin, beta 106B
DICER1	480	1600	0.3	dicer 1, ribonuclease type III
FAM155A	480	1600	0.3	family with sequence similarity 155, member A
KLHL1	480	1600	0.3	kelch-like family member 1
LAX1	480	1600	0.3	lymphocyte transmembrane adaptor 1
NHLRC2	480	1600	0.3	NHL repeat containing 2
SOST	480	1600	0.3	sclerostin
LOX	479	1600	0.299375	lysyl oxidase
RB1	478	1600	0.29875	retinoblastoma 1
SLC22A3	478	1600	0.29875	solute carrier family 22 (organic cation transporter), member 3
ATRNL1	477	1600	0.298125	attractin-like 1
IKZF1	477	1600	0.298125	IKAROS family zinc finger 1 (Ikaros)
LTBP3	477	1600	0.298125	latent transforming growth factor beta binding protein 3
ZDHHC21	476	1600	0.2975	zinc finger, DHHC-type containing 21
MKKS	474	1600	0.29625	McKusick-Kaufman syndrome
GDF7	474	1600	0.29625	growth differentiation factor 7
FOXS1	473	1600	0.295625	forkhead box S1
AQP9	472	1600	0.295	aquaporin 9
NPFF	472	1600	0.295	neuropeptide FF-amide peptide precursor
CITED2	471	1600	0.294375	Cbp/p300-interacting transactivator, with Glu/Asp-rich carboxy-terminal domain, 2
APPBP2	470	1600	0.29375	amyloid beta precursor protein (cytoplasmic tail) binding protein 2
FZD5	470	1600	0.29375	frizzled class receptor 5
CYP2F1	469	1600	0.293125	cytochrome P450, family 2, subfamily F, polypeptide 1
PDCL	469	1600	0.293125	phosducin-like
ESR1	468	1600	0.2925	estrogen receptor 1
LRCH2	467	1600	0.291875	leucine-rich repeats and calponin homology (CH) domain containing 2
KRT73	466	1600	0.29125	keratin 73
KRT80	466	1600	0.29125	keratin 80
MYCBP2	466	1600	0.29125	MYC binding protein 2, E3 ubiquitin protein ligase
ART1	464	1600	0.29	ADP-ribosyltransferase 1
LOC100505529	464	1600	0.29	uncharacterized LOC100505529
ANKRD10	463	1600	0.289375	ankyrin repeat domain 10
CFHR3	463	1600	0.289375	complement factor H-related 3
ME2	463	1600	0.289375	malic enzyme 2, NAD(+)-dependent, mitochondrial
PNMT	463	1600	0.289375	phenylethanolamine N-methyltransferase
B4GALT7	463	1600	0.289375	xylosylprotein beta 1,4-galactosyltransferase, polypeptide 7
UNCX	463	1600	0.289375	UNC homeobox
CAMK1G	462	1600	0.28875	calcium/calmodulin-dependent protein kinase IG
GSC	461	1600	0.288125	goosecoid homeobox
KIAA2022	461	1600	0.288125	KIAA2022
ASIC4	460	1600	0.2875	acid-sensing (proton-gated) ion channel family member 4
DYNC2H1	460	1600	0.2875	dynein, cytoplasmic 2, heavy chain 1
RN5S403	460	1600	0.2875	RNA, 5S ribosomal 403
ALDH8A1	458	1600	0.28625	aldehyde dehydrogenase 8 family, member A1
CCNB1	456	1600	0.285	cyclin B1
HOXA13	456	1600	0.285	homeobox A13
KLHL9	455	1600	0.284375	kelch-like family member 9
DFFB	454	1600	0.28375	DNA fragmentation factor, 40kDa, beta polypeptide (caspase-activated DNase)
THOP1	454	1600	0.28375	thimet oligopeptidase 1
FGF13	453	1600	0.283125	fibroblast growth factor 13
LOXL2	453	1600	0.283125	lysyl oxidase-like 2
IL27RA	452	1600	0.2825	interleukin 27 receptor, alpha
PKP1	452	1600	0.2825	plakophilin 1
S100G	451	1600	0.281875	S100 calcium binding protein G
CYP4F12	450	1600	0.28125	cytochrome P450, family 4, subfamily F, polypeptide 12
HOXD3	450	1600	0.28125	homeobox D3 /// homeobox D4 /// uncharacterized LOC401021
MIXL1	450	1600	0.28125	Mix paired-like homeobox
ADC	450	1600	0.28125	arginine decarboxylase
HOXA6	449	1600	0.280625	homeobox A6
KAZALD1	449	1600	0.280625	Kazal-type serine peptidase inhibitor domain 1
PCOLCE	449	1600	0.280625	procollagen C-endopeptidase enhancer
LCE1B	448	1600	0.28	late cornified envelope 1B
RPL27AP	448	1600	0.28	ribosomal protein L27a pseudogene ///
BMPR1APS2	448	1600	0.28	bone morphogenetic protein receptor, type IA pseudogene 2
CD34	446	1600	0.27875	CD34 molecule
KLHL4	446	1600	0.27875	kelch-like family member 4
MUC21	445	1600	0.278125	mucin 21, cell surface associated
LILRB1	444	1600	0.2775	leukocyte immunoglobulin-like receptor, subfamily B (with TM and ITIM domains), member 1
OSBPL1A	444	1600	0.2775	oxysterol binding protein-like 1A
ATP8A2	442	1600	0.27625	ATPase, aminophospholipid transporter, class I, type 8A, member 2
SLC26A9	442	1600	0.27625	solute carrier family 26 (anion exchanger), member 9
KRT72	440	1600	0.275	keratin 72
NAT8L	440	1600	0.275	N-acetyltransferase 8-like (GCN5-related, putative)
ZBTB46	440	1600	0.275	zinc finger and BTB domain containing 46
RCC2	439	1600	0.274375	regulator of chromosome condensation 2
PRKCZ	437	1600	0.273125	protein kinase C, zeta
UROC1	437	1600	0.273125	urocanate hydratase 1
CNTNAP3	436	1600	0.2725	contactin associated protein-like 3 /// contactin associated protein-like 3B /// contactin associated protein-like 3 pseudogene 2
EMR3	436	1600	0.2725	egf-like module containing, mucin-like, hormone receptor-like 3
GLTPD1	436	1600	0.2725	glycolipid transfer protein domain containing 1
KPNB1	435	1600	0.271875	karyopherin (importin) beta 1
PRPF39	435	1600	0.271875	pre-mRNA processing factor 39
C1QL4	435	1600	0.271875	complement component 1, q subcomponent-like 4
RN5S303	435	1600	0.271875	RNA ,5S ribosomal 303
TTBK2	434	1600	0.27125	tau tubulin kinase 2
USP9X	434	1600	0.27125	ubiquitin specific peptidase 9, X-linked
CYP2C19	433	1600	0.270625	cytochrome P450, family 2, subfamily C, polypeptide 19
GLRA2	433	1600	0.270625	glycine receptor, alpha 2
PRB3	433	1600	0.270625	proline-rich protein BstNI subfamily 3
EPHB3	432	1600	0.27	EPH receptor B3
ISL2	432	1600	0.27	ISL LIM homeobox 2
MIP	432	1600	0.27	major intrinsic protein of lens fiber
PPP1CA	432	1600	0.27	protein phosphatase 1, catalytic subunit, alpha isozyme
FTX	431	1600	0.269375	FTX transcript, XIST regulator (non-protein coding)
KIR2DL2	431	1600	0.269375	killer cell immunoglobulin-like receptor, two domains, long cytoplasmic tail, 2
PKD2L1	431	1600	0.269375	polycystic kidney disease 2-like 1
FCGR1B	430	1600	0.26875	Fc fragment of IgG, high affinity Ib, receptor (CD64)
GLI2	430	1600	0.26875	GLI family zinc finger 2
HDAC4	430	1600	0.26875	histone deacetylase 4
PRSS54	430	1600	0.26875	protease, serine, 54
TLR8	430	1600	0.26875	toll-like receptor 8
CBWD7	429	1600	0.268125	COBW domain containing 7
KIR2DS4	428	1600	0.2675	killer cell immunoglobulin-like receptor, two domains, short cytoplasmic tail, 4
PTBP3	428	1600	0.2675	polypyrimidine tract binding protein 3
WFS1	427	1600	0.266875	Wolfram syndrome 1 (wolframin)
TGM6	426	1600	0.26625	transglutaminase 6
KIAA0528	426	1600	0.26625	KIAA0528
CORIN	425	1600	0.265625	corin, serine peptidase
PAX3	425	1600	0.265625	paired box 3
ANO5	424	1600	0.265	anoctamin 5
FOXP3	424	1600	0.265	forkhead box P3
SLC26A6	424	1600	0.265	solute carrier family 26 (anion exchanger), member 6
CRIP3	423	1600	0.264375	cysteine-rich protein 3
FEM1B	423	1600	0.264375	fem-1 homolog b (C. elegans)
AOC2	421	1600	0.263125	amine oxidase, copper containing 2 (retina-specific)
LOC100507435	421	1600	0.263125	uncharacterized LOC100507435
VPS13C	420	1600	0.2625	vacuolar protein sorting 13 homolog C (S. cerevisiae)
PENK	419	1600	0.261875	proenkephalin
FTCD	417	1600	0.260625	formimidoyltransferase cyclodeaminase
ATRN	416	1600	0.26	attractin
HYAL2	416	1600	0.26	hyaluronoglucosaminidase 2
IMPAD1	416	1600	0.26	inositol monophosphatase domain containing 1
PTGIS	416	1600	0.26	prostaglandin I2 (prostacyclin) synthase
COL11A2	415	1600	0.259375	collagen, type XI, alpha 2
FUCA2	415	1600	0.259375	fucosidase, alpha-L- 2, plasma
TGFB2	415	1600	0.259375	transforming growth factor, beta 2
ALS2CR11	414	1600	0.25875	amyotrophic lateral sclerosis 2 (juvenile) chromosome region, candidate 11
ZBTB41	413	1600	0.258125	zinc finger and BTB domain containing 41
GCM2	412	1600	0.2575	glial cells missing homolog 2 (Drosophila)
PAX2	412	1600	0.2575	paired box 2
PER2	412	1600	0.2575	period circadian clock 2
FGF17	411	1600	0.256875	fibroblast growth factor 17
PPARA	411	1600	0.256875	peroxisome proliferator-activated receptor alpha
TRPM2	411	1600	0.256875	transient receptor potential cation channel, subfamily M, member 2
CD4	410	1600	0.25625	CD4 molecule
NDOR1	410	1600	0.25625	NADPH dependent diflavin oxidoreductase 1
NLGN2	410	1600	0.25625	neuroligin 2
PDE3B	410	1600	0.25625	phosphodiesterase 3B, cGMP-inhibited
SULT2B1	410	1600	0.25625	sulfotransferase family, cytosolic, 2B, member 1
SLC5A3	409	1600	0.255625	solute carrier family 5 (sodium/myo-inositol cotransporter), member 3
TRPV4	409	1600	0.255625	transient receptor potential cation channel, subfamily V, member 4
TMEM173	409	1600	0.255625	transmembrane protein 173
RN5S279	409	1600	0.255625	RNA, 5S ribosomal 279
TAS2R63P	409	1600	0.255625	taste receptor, type 2, member 63 pseudogene
C10orf113	408	1600	0.255	chromosome 10 open reading frame 113
HSF1	408	1600	0.255	heat shock transcription factor 1
MR1	408	1600	0.255	major histocompatibility complex, class I-related
ALPI	407	1600	0.254375	alkaline phosphatase, intestinal
ENPP7	407	1600	0.254375	ectonucleotide pyrophosphatase/phosphodiesterase 7
FAM188A	407	1600	0.254375	family with sequence similarity 188, member A
HOXD8	407	1600	0.254375	homeobox D8
NR2F1	407	1600	0.254375	nuclear receptor subfamily 2, group F, member 1 /// nuclear receptor subfamily 2, group F, member 2
TAS2R4	407	1600	0.254375	taste receptor, type 2, member 4
SUB1P1	407	1600	0.254375	SUB1 homolog (S. cerevisiae) pseudogene 1
CLTC	405	1600	0.253125	clathrin, heavy chain (Hc)
NPR1	405	1600	0.253125	natriuretic peptide receptor 1
NR5A1	405	1600	0.253125	nuclear receptor subfamily 5, group A, member 1
GJC3	405	1600	0.253125	gap junction protein, gamma 3, 30.2 kDa
DKK4	402	1600	0.25125	dickkopf WNT signaling pathway inhibitor 4
EPG5	402	1600	0.25125	ectopic P-granules autophagy protein 5 homolog (C. elegans)
RRM1	402	1600	0.25125	ribonucleotide reductase M1
SMPD2	402	1600	0.25125	sphingomyelin phosphodiesterase 2, neutral membrane (neutral sphingomyelinase)
PTH	401	1600	0.250625	parathyroid hormone
ZNF407	401	1600	0.250625	zinc finger protein 407
EGFLAM	400	1600	0.25	EGF-like, fibronectin type III and laminin G domains
RPS6KA3	400	1600	0.25	ribosomal protein S6 kinase, 90kDa, polypeptide 3
ZNF195	400	1600	0.25	zinc finger protein 195
MGC4473	400	1600	0.25	uncharacterized LOC79100
KIF24	399	1600	0.249375	kinesin family member 24
MGA	399	1600	0.249375	MGA, MAX dimerization protein
KRAS	398	1600	0.24875	Kirsten rat sarcoma viral oncogene homolog
PPARD	398	1600	0.24875	peroxisome proliferator-activated receptor delta
HMGA1	397	1600	0.248125	high mobility group AT-hook 1
LRFN5	397	1600	0.248125	leucine rich repeat and fibronectin type III domain containing 5
MZT1	397	1600	0.248125	mitotic spindle organizing protein 1
PLOD3	397	1600	0.248125	procollagen-lysine, 2-oxoglutarate 5-dioxygenase 3
FDCSP	396	1600	0.2475	follicular dendritic cell secreted protein
COL9A1	395	1600	0.246875	collagen, type IX, alpha 1
MMP16	395	1600	0.246875	matrix metallopeptidase 16 (membrane-inserted)
SRPX	395	1600	0.246875	sushi-repeat containing protein, X-linked
TRAF3IP2	395	1600	0.246875	TRAF3 interacting protein 2
FSTL3	394	1600	0.24625	follistatin-like 3 (secreted glycoprotein)
KIR2DL3	394	1600	0.24625	killer cell immunoglobulin-like receptor, two domains, long cytoplasmic tail, 3
RTN4RL1	394	1600	0.24625	reticulon 4 receptor-like 1
CDH1	393	1600	0.245625	cadherin 1, type 1, E-cadherin (epithelial)
PSD3	393	1600	0.245625	pleckstrin and Sec7 domain containing 3
RPS6KB1	393	1600	0.245625	ribosomal protein S6 kinase, 70kDa, polypeptide 1
SOX3	392	1600	0.245	SRY (sex determining region Y)-box 3
FLJ31813	392	1600	0.245	FAM21B pseudogene
AQP1	390	1600	0.24375	aquaporin 1 (Colton blood group)
RAB17	390	1600	0.24375	RAB17, member RAS oncogene family
SZT2	390	1600	0.24375	seizure threshold 2 homolog (mouse)
TM9SF3	389	1600	0.243125	transmembrane 9 superfamily member 3
EXOSC3	388	1600	0.2425	exosome component 3
ASIC3	388	1600	0.2425	acid-sensing (proton-gated) ionchannel 3
CLDN11	387	1600	0.241875	claudin 11
DKK2	387	1600	0.241875	dickkopf WNT signaling pathway inhibitor 2
LOXL4	387	1600	0.241875	lysyl oxidase-like 4
TRPC4	386	1600	0.24125	transient receptor potential cation channel, subfamily C, member 4
AKAP6	384	1600	0.24	A kinase (PRKA) anchor protein 6
SBNO1	383	1600	0.239375	strawberry notch homolog 1 (Drosophila)
ALPL	382	1600	0.23875	alkaline phosphatase, liver/bone/kidney
ERO1L	382	1600	0.23875	ERO1-like (S. cerevisiae)
ZC3H12B	382	1600	0.23875	zinc finger CCCH-type containing 12B
RPL12P37	382	1600	0.23875	ribosomal protein L12 pseudogene 37
ATP7A	381	1600	0.238125	ATPase, Cu++ transporting, alpha polypeptide
FOCAD	381	1600	0.238125	focadhesin
SLC22A2	381	1600	0.238125	solute carrier family 22 (organic cation transporter), member 2
CCL16	380	1600	0.2375	chemokine (C-C motif) ligand 16
MED6	380	1600	0.2375	mediator complex subunit 6
PLSCR3	380	1600	0.2375	phospholipid scramblase 3 /// TMEM256-PLSCR3 readthrough (NMD candidate)
RNF152	379	1600	0.236875	ring finger protein 152
SYT16	378	1600	0.23625	synaptotagmin XVI
TRIM56	378	1600	0.23625	tripartite motif containing 56
CYP19A1	377	1600	0.235625	cytochrome P450, family 19, subfamily A, polypeptide 1
CNTN5	376	1600	0.235	contactin 5
DYRK1A	376	1600	0.235	dual-specificity tyrosine-(Y)-phosphorylation regulated kinase 1A
NFKBID	376	1600	0.235	nuclear factor of kappa light polypeptide gene enhancer in B-cells inhibitor, delta
PPM1A	376	1600	0.235	protein phosphatase, Mg2+/Mn2+ dependent, 1A
ARHGAP5	376	1600	0.235	Rho GTPase activating protein 5
EDN1	375	1600	0.234375	endothelin 1
MMP14	375	1600	0.234375	matrix metallopeptidase 14 (membrane-inserted)
PDZK1	375	1600	0.234375	PDZ domain containing 1
ZAP70	375	1600	0.234375	zeta-chain (TCR) associated protein kinase 70kDa
HOXA11	374	1600	0.23375	homeobox A11
NOA1	374	1600	0.23375	nitric oxide associated 1
CD3E	373	1600	0.233125	CD3e molecule, epsilon (CD3-TCR complex)
LILRB5	373	1600	0.233125	leukocyte immunoglobulin-like receptor, subfamily B (with TM and ITIM domains), member 5
BCL6	372	1600	0.2325	B-cell CLL/lymphoma 6
RN5S508	372	1600	0.2325	RNA, 5S ribosomal 508
NTRK1	371	1600	0.231875	neurotrophic tyrosine kinase, receptor, type 1
TNFRSF14	371	1600	0.231875	tumor necrosis factor receptor superfamily, member 14
ZNF746	371	1600	0.231875	zinc finger protein 746
SLC4A5	370	1600	0.23125	solute carrier family 4 (sodium bicarbonate cotransporter), member 5
ACTN2	369	1600	0.230625	actinin, alpha 2
CRYGD	369	1600	0.230625	crystallin, gamma D
NFKBIB	369	1600	0.230625	nuclear factor of kappa light polypeptide gene enhancer in B-cells inhibitor, beta
PCCA	369	1600	0.230625	propionyl CoA carboxylase, alpha polypeptide
ZP2	369	1600	0.230625	zona pellucida glycoprotein 2 (sperm receptor)
CYP46A1	368	1600	0.23	cytochrome P450, family 46, subfamily A, polypeptide 1
MEGF10	368	1600	0.23	multiple EGF-like-domains 10
ROR1	367	1600	0.229375	receptor tyrosine kinase-like orphan receptor 1
RUNX3	367	1600	0.229375	runt-related transcription factor 3
HOXA2	366	1600	0.22875	homeobox A2
DDHD1	365	1600	0.228125	DDHD domain containing 1
MGEA5	365	1600	0.228125	meningioma expressed antigen 5 (hyaluronidase)
BCL2L11	364	1600	0.2275	BCL2-like 11 (apoptosis facilitator)
HADHB	364	1600	0.2275	hydroxyacyl-CoA dehydrogenase/3-ketoacyl-CoA thiolase/enoyl-CoA hydratase (trifunctional protein), beta subunit
RAET1E	364	1600	0.2275	retinoic acid early transcript 1E
TEAD1	364	1600	0.2275	TEA domain family member 1 (SV40 transcriptional enhancer factor)
NGFR	363	1600	0.226875	nerve growth factor receptor
SDK1	363	1600	0.226875	sidekick cell adhesion molecule 1
CYR61	362	1600	0.22625	cysteine-rich, angiogenic inducer, 61
PPP4R1	362	1600	0.22625	protein phosphatase 4, regulatory subunit 1
SLC2A9	361	1600	0.225625	solute carrier family 2 (facilitated glucose transporter), member 9
ST8SIA1	361	1600	0.225625	ST8 alpha-N-acetyl-neuraminide alpha-2,8-sialyltransferase 1
SNORD45C	361	1600	0.225625	small nucleolar RNA, C/D box 45C
SPRR4	360	1600	0.225	small proline-rich protein 4
LOC100128288	360	1600	0.225	uncharacterized LOC100128288
AQP2	359	1600	0.224375	aquaporin 2 (collecting duct)
EEA1	359	1600	0.224375	early endosome antigen 1
HOXD11	359	1600	0.224375	homeobox D11
NACAD	359	1600	0.224375	NAC alpha domain containing
TFAP2B	359	1600	0.224375	transcription factor AP-2 beta (activating enhancer binding protein 2 beta)
RPL3P1	359	1600	0.224375	ribosomal protein L3 pseudogene 1
ADCYAP1	358	1600	0.22375	adenylate cyclase activating polypeptide 1 (pituitary)
CMKLR1	358	1600	0.22375	chemokine-like receptor 1
DIMT1	358	1600	0.22375	DIM1 dimethyladenosine transferase 1 homolog (S. cerevisiae)
ERMP1	358	1600	0.22375	endoplasmic reticulum metallopeptidase 1
IREB2	358	1600	0.22375	iron-responsive element binding protein 2
ABCD1	357	1600	0.223125	ATP-binding cassette, sub-family D (ALD), member 1
HMOX2	357	1600	0.223125	heme oxygenase (decycling) 2
MCHR2	357	1600	0.223125	melanin-concentrating hormone receptor 2
KCNK3	357	1600	0.223125	potassium channel, subfamily K, member 3
BTNL9	356	1600	0.2225	butyrophilin-like 9
EXOSC5	356	1600	0.2225	exosome component 5
NADK	356	1600	0.2225	NAD kinase
CD80	355	1600	0.221875	CD80 molecule
VLDLR	355	1600	0.221875	very low density lipoprotein receptor
TAS1R3	355	1600	0.221875	taste receptor, type 1, member 3
HHEX	354	1600	0.22125	hematopoietically expressed homeobox
MASP1	354	1600	0.22125	mannan-binding lectin serine peptidase 1 (C4/C2 activating component of Ra-reactive factor)
MINK1	354	1600	0.22125	misshapen-like kinase 1
SESN3	354	1600	0.22125	sestrin 3
SIX1	354	1600	0.22125	SIX homeobox 1
CHST12	353	1600	0.220625	carbohydrate (chondroitin 4) sulfotransferase 12
CD1D	352	1600	0.22	CD1d molecule
DOCK2	352	1600	0.22	dedicator of cytokinesis 2
RRNAD1	352	1600	0.22	ribosomal RNA adenine dimethylase domain containing 1
SRRM3	352	1600	0.22	serine/arginine repetitive matrix 3
TM2D2	352	1600	0.22	TM2 domain containing 2
CSF1	351	1600	0.219375	colony stimulating factor 1 (macrophage)
GGT7	351	1600	0.219375	gamma-glutamyltransferase 7
RGMB	351	1600	0.219375	repulsive guidance molecule family member b
O3FAR1	351	1600	0.219375	omega-3 fatty acid receptor 1
ZNF845	351	1600	0.219375	zinc finger protein 845
BAD	350	1600	0.21875	BCL2-associated agonist of cell death
DTX3	350	1600	0.21875	deltex 3, E3 ubiquitin ligase
SNX32	350	1600	0.21875	sorting nexin 32
ZP4	350	1600	0.21875	zona pellucida glycoprotein 4
XRN1	349	1600	0.218125	5'-3' exoribonuclease 1
C1QTNF5	349	1600	0.218125	C1q and tumor necrosis factor related protein 5 /// membrane frizzled-related protein
NOL4	349	1600	0.218125	nucleolar protein 4
SLC34A1	349	1600	0.218125	solute carrier family 34 (type II sodium/phosphate contransporter), member 1
ABP1	349	1600	0.218125	amiloride binding protein 1 (amine oxidase (copper-containing))
MFI2	348	1600	0.2175	antigen p97 (melanoma associated) identified by monoclonal antibodies 133.2 and 96.5
CD2	348	1600	0.2175	CD2 molecule
FGF2	347	1600	0.216875	fibroblast growth factor 2 (basic)
KL	347	1600	0.216875	klotho
DRD4	346	1600	0.21625	dopamine receptor D4
IFT20	346	1600	0.21625	intraflagellar transport 20 homolog (Chlamydomonas)
SACS	346	1600	0.21625	sacsin molecular chaperone
AIM1	345	1600	0.215625	absent in melanoma 1
CYTL1	345	1600	0.215625	cytokine-like 1
NR2E1	345	1600	0.215625	nuclear receptor subfamily 2, group E, member 1
PXDN	345	1600	0.215625	peroxidasin homolog (Drosophila)
SLC2A14	345	1600	0.215625	solute carrier family 2 (facilitated glucose transporter), member 14 /// solute carrier family 2 (facilitated glucose transporter), member 3
HTR1B	344	1600	0.215	5-hydroxytryptamine (serotonin) receptor 1B, G protein-coupled
MEPE	344	1600	0.215	matrix extracellular phosphoglycoprotein
ETV4	343	1600	0.214375	ets variant 4
NAB2	343	1600	0.214375	NGFI-A binding protein 2 (EGR1 binding protein 2)
LCAT	341	1600	0.213125	lecithin-cholesterol acyltransferase
LRP12	341	1600	0.213125	low density lipoprotein receptor-related protein 12
NUF2	341	1600	0.213125	NUF2, NDC80 kinetochore complex component
WNT9A	341	1600	0.213125	wingless-type MMTV integration site family, member 9A
ASTL	341	1600	0.213125	astacin-like metallo-endopeptidase (M12 family)
ASXL3	340	1600	0.2125	additional sex combs like transcriptional regulator 3
SMPD1	340	1600	0.2125	sphingomyelin phosphodiesterase 1, acid lysosomal
SULT1A1	340	1600	0.2125	sulfotransferase family, cytosolic, 1A, phenol-preferring, member 1
CCR10	339	1600	0.211875	chemokine (C-C motif) receptor 10
IL22RA1	339	1600	0.211875	interleukin 22 receptor, alpha 1
NMNAT1	339	1600	0.211875	nicotinamide nucleotide adenylyltransferase 1
VPS13A	339	1600	0.211875	vacuolar protein sorting 13 homolog A (S. cerevisiae)
GCM1	338	1600	0.21125	glial cells missing homolog 1 (Drosophila)
NPAS2	338	1600	0.21125	neuronal PAS domain protein 2
SULT1B1	338	1600	0.21125	sulfotransferase family, cytosolic, 1B, member 1
PCDH11Y	338	1600	0.21125	protocadherin 11Y-linked
FAM71F2	337	1600	0.210625	family with sequence similarity 71, member F2
NPPA	337	1600	0.210625	natriuretic peptide A
SIGLEC15	337	1600	0.210625	sialic acid binding Ig-like lectin 15
TBK1	337	1600	0.210625	TANK-binding kinase 1
VIT	337	1600	0.210625	vitrin
FGFR3	336	1600	0.21	fibroblast growth factor receptor 3
HRH3	336	1600	0.21	histamine receptor H3
SLC38A6	336	1600	0.21	solute carrier family 38, member 6
PP13	336	1600	0.21	uncharacterized LOC100129503
BTN2A2	335	1600	0.209375	butyrophilin, subfamily 2, member A2
CYB5R4	335	1600	0.209375	cytochrome b5 reductase 4
RORC	335	1600	0.209375	RAR-related orphan receptor C
LOC100507377	335	1600	0.209375	uncharacterized LOC100507377
SCIN	334	1600	0.20875	scinderin
TGM5	334	1600	0.20875	transglutaminase 5
ALK	333	1600	0.208125	anaplastic lymphoma receptor tyrosine kinase
ZNF706	333	1600	0.208125	zinc finger protein 706
AANAT	332	1600	0.2075	aralkylamine N-acetyltransferase
CYP11B1	331	1600	0.206875	cytochrome P450, family 11, subfamily B, polypeptide 1
GP5	331	1600	0.206875	glycoprotein V (platelet)
PAPOLA	330	1600	0.20625	poly(A) polymerase alpha
C12orf26	330	1600	0.20625	chromosome 12 open reading frame 26
ASIC1	329	1600	0.205625	acid-sensing (proton-gated) ion channel 1
MALAT1	329	1600	0.205625	metastasis associated lung adenocarcinoma transcript 1 (non-protein coding)
CCL11	328	1600	0.205	chemokine (C-C motif) ligand 11
CYB5A	328	1600	0.205	cytochrome b5 type A (microsomal)
DAB2IP	328	1600	0.205	DAB2 interacting protein
HIPK3	328	1600	0.205	homeodomain interacting protein kinase 3
P2RX2	328	1600	0.205	purinergic receptor P2X, ligand-gated ion channel, 2
NAP1L6	328	1600	0.205	nucleosome assembly protein 1-like 6
ATRX	327	1600	0.204375	alpha thalassemia/mental retardation syndrome X-linked
AMN	327	1600	0.204375	amnion associated transmembrane protein
GRIA4	327	1600	0.204375	glutamate receptor, ionotropic, AMPA 4
PTK2B	327	1600	0.204375	protein tyrosine kinase 2 beta
PTGER1	326	1600	0.20375	prostaglandin E receptor 1 (subtype EP1), 42kDa
RIPK3	326	1600	0.20375	receptor-interacting serine-threonine kinase 3
CCR8	325	1600	0.203125	chemokine (C-C motif) receptor 8
GPR116	325	1600	0.203125	G protein-coupled receptor 116
NTNG2	325	1600	0.203125	netrin G2
PCDH9.AS4	325	1600	0.203125	NA
FOXQ1	324	1600	0.2025	forkhead box Q1
APOA4	323	1600	0.201875	apolipoprotein A-IV
COL1A2	322	1600	0.20125	collagen, type I, alpha 2
DHRS11	321	1600	0.200625	dehydrogenase/reductase (SDR family) member 11
HIST1H2BK	321	1600	0.200625	histone cluster 1, H2bk
ATP2B1	320	1600	0.2	ATPase, Ca++ transporting, plasma membrane 1
HBQ1	320	1600	0.2	hemoglobin, theta 1
SNAI1	320	1600	0.2	snail family zinc finger 1
DBH	319	1600	0.199375	dopamine beta-hydroxylase (dopamine beta-monooxygenase)
EDIL3	319	1600	0.199375	EGF-like repeats and discoidin I-like domains 3
PIK3CG	319	1600	0.199375	phosphatidylinositol-4,5-bisphosphate 3-kinase, catalytic subunit gamma
WFDC11	319	1600	0.199375	WAP four-disulfide core domain 11
MBL2	318	1600	0.19875	mannose-binding lectin (protein C) 2, soluble
CALCB	317	1600	0.198125	calcitonin-related polypeptide beta
ERCC6L2	317	1600	0.198125	excision repair cross-complementation group 6-like 2
GJA5	317	1600	0.198125	gap junction protein, alpha 5, 40kDa
KISS1	317	1600	0.198125	KiSS-1 metastasis-suppressor
TIAL1	317	1600	0.198125	TIA1 cytotoxic granule-associated RNA binding protein-like 1
CPS1	316	1600	0.1975	carbamoyl-phosphate synthase 1, mitochondrial
ELN	316	1600	0.1975	elastin
NR1D1	316	1600	0.1975	nuclear receptor subfamily 1, group D, member 1 /// thyroid hormone receptor, alpha
TMEM204	316	1600	0.1975	transmembrane protein 204
TNFSF4	316	1600	0.1975	tumor necrosis factor (ligand) superfamily, member 4
ZNF76	316	1600	0.1975	zinc finger protein 76
REN	315	1600	0.196875	renin
TCHH	315	1600	0.196875	trichohyalin
TNFRSF25	315	1600	0.196875	tumor necrosis factor receptor superfamily, member 25
CASP3	314	1600	0.19625	caspase 3, apoptosis-related cysteine peptidase
CYP11A1	314	1600	0.19625	cytochrome P450, family 11, subfamily A, polypeptide 1
SULT1C2	314	1600	0.19625	sulfotransferase family, cytosolic, 1C, member 2
COLQ	313	1600	0.195625	collagen-like tail subunit (single strand of homotrimer) of asymmetric acetylcholinesterase
DIO1	313	1600	0.195625	deiodinase, iodothyronine, type I
NR2F2	313	1600	0.195625	nuclear receptor subfamily 2, group F, member 2
PTPRN	313	1600	0.195625	protein tyrosine phosphatase, receptor type, N
TNFRSF4	313	1600	0.195625	tumor necrosis factor receptor superfamily, member 4
ASIC2	312	1600	0.195	acid-sensing (proton-gated) ion channel 2
CARD9	312	1600	0.195	caspase recruitment domain family, member 9 /// DNL-type zinc finger
GPR124	312	1600	0.195	G protein-coupled receptor 124
SPI1	312	1600	0.195	Spi-1 proto-oncogene
UGT1A1	312	1600	0.195	UDP glucuronosyltransferase 1 family, polypeptide A1 /// UDP glucuronosyltransferase 1 family, polypeptide A10 /// UDP glucuronosyltransferase 1 family, polypeptide A3 /// UDP glucuronosyltransferase 1 family, polypeptide A4 /// UDP glucuronosyltransferase 1 family, polypeptide A5 /// UDP glucuronosyltransferase 1 family, polypeptide A6 /// UDP glucuronosyltransferase 1 family, polypeptide A7 ///…
VEGFA	312	1600	0.195	vascular endothelial growth factor A
CASK	311	1600	0.194375	calcium/calmodulin-dependent serine protein kinase (MAGUK family)
HDC	311	1600	0.194375	histidine decarboxylase
TICAM1	310	1600	0.19375	toll-like receptor adaptor molecule 1
GSTA2	310	1600	0.19375	glutathione S-transferase alpha 2
LMX1A	309	1600	0.193125	LIM homeobox transcription factor 1, alpha
MYLK	309	1600	0.193125	myosin light chain kinase
LOC100506606	309	1600	0.193125	uncharacterized LOC100506606
POMC	308	1600	0.1925	proopiomelanocortin
ZBTB10	308	1600	0.1925	zinc finger and BTB domain containing 10
MICB	307	1600	0.191875	MHC class I polypeptide-related sequence B
NOS2	307	1600	0.191875	nitric oxide synthase 2, inducible
BIRC5	306	1600	0.19125	baculoviral IAP repeat containing 5
CFC1B	306	1600	0.19125	cripto, FRL-1, cryptic family 1B
FGF23	306	1600	0.19125	fibroblast growth factor 23
GLYCTK	306	1600	0.19125	glycerate kinase
RELA	306	1600	0.19125	v-rel avian reticuloendotheliosis viral oncogene homolog A
ZADH2	306	1600	0.19125	zinc binding alcohol dehydrogenase domain containing 2
RLN2	305	1600	0.190625	relaxin 2
ZNF474	305	1600	0.190625	zinc finger protein 474
CX3CR1	304	1600	0.19	chemokine (C-X3-C motif) receptor 1
CFB	304	1600	0.19	complement factor B
ERI2	304	1600	0.19	ERI1 exoribonuclease family member 2
GCNT4	304	1600	0.19	glucosaminyl (N-acetyl) transferase 4, core 2
IRF7	304	1600	0.19	interferon regulatory factor 7
NOD1	304	1600	0.19	nucleotide-binding oligomerization domain containing 1
SOCS6	304	1600	0.19	suppressor of cytokine signaling 6
CMA1	303	1600	0.189375	chymase 1, mast cell
PLA2G1B	303	1600	0.189375	phospholipase A2, group IB (pancreas)
PAQR8	303	1600	0.189375	progestin and adipoQ receptor family member VIII
INSM2	302	1600	0.18875	insulinoma-associated 2
KIF2B	302	1600	0.18875	kinesin family member 2B
KDM2B	302	1600	0.18875	lysine (K)-specific demethylase 2B
SYNGAP1	301	1600	0.188125	synaptic Ras GTPase activating protein 1
LCE5A	301	1600	0.188125	late cornified envelope 5A
GABPA	300	1600	0.1875	GA binding protein transcription factor, alpha subunit 60kDa
HOXA4	300	1600	0.1875	homeobox A4
LGI4	300	1600	0.1875	leucine-rich repeat LGI family, member 4
MC3R	300	1600	0.1875	melanocortin 3 receptor
EOMES	299	1600	0.186875	eomesodermin
FGFRL1	299	1600	0.186875	fibroblast growth factor receptor-like 1
NEU1	299	1600	0.186875	sialidase 1 (lysosomal sialidase)
MASP2	298	1600	0.18625	mannan-binding lectin serine peptidase 2
SLC2A4	298	1600	0.18625	solute carrier family 2 (facilitated glucose transporter), member 4
TNR.IT1	298	1600	0.18625	NA
FCGR2A	297	1600	0.185625	Fc fragment of IgG, low affinity IIa, receptor (CD32) /// Fc fragment of IgG, low affinity IIc, receptor for (CD32) (gene/pseudogene)
HECTD1	297	1600	0.185625	HECT domain containing E3 ubiquitin protein ligase 1
COL18A1	296	1600	0.185	collagen, type XVIII, alpha 1
PRUNE2	296	1600	0.185	prune homolog 2 (Drosophila)
TRPM4	296	1600	0.185	transient receptor potential cation channel, subfamily M, member 4
FLJ45950	296	1600	0.185	FLJ45950 protein
OR56A4	296	1600	0.185	olfactory receptor, family 56, subfamily A, member 4
FBLN5	295	1600	0.184375	fibulin 5
IRF3	295	1600	0.184375	interferon regulatory factor 3
PLXNC1	295	1600	0.184375	plexin C1
SATB1	295	1600	0.184375	SATB homeobox 1
SUCLA2	295	1600	0.184375	succinate-CoA ligase, ADP-forming, beta subunit
TACR1	295	1600	0.184375	tachykinin receptor 1
KIR3DL1	294	1600	0.18375	killer cell immunoglobulin-like receptor, three domains, long cytoplasmic tail, 1 /// killer cell immunoglobulin-like receptor, three domains, long cytoplasmic tail, 2
NEU3	294	1600	0.18375	sialidase 3 (membrane sialidase)
THOC2	294	1600	0.18375	THO complex 2
FHL3	293	1600	0.183125	four and a half LIM domains 3
IL23R	293	1600	0.183125	interleukin 23 receptor
POM121L12	293	1600	0.183125	POM121 transmembrane nucleoporin-like 12
SLC46A2	293	1600	0.183125	solute carrier family 46, member 2
TMEM218	293	1600	0.183125	transmembrane protein 218
ZNF568	293	1600	0.183125	zinc finger protein 568
ADRB2	292	1600	0.1825	adrenoceptor beta 2, surface
BRMS1	292	1600	0.1825	breast cancer metastasis suppressor 1
RHO	292	1600	0.1825	rhodopsin
SHANK3	292	1600	0.1825	SH3 and multiple ankyrin repeat domains 3
ST6GALNAC6	292	1600	0.1825	ST6 (alpha-N-acetyl-neuraminyl-2,3-beta-galactosyl-1,3)-N-acetylgalactosaminide alpha-2,6-sialyltransferase 6
MYLK3	291	1600	0.181875	myosin light chain kinase 3
SBK2	291	1600	0.181875	SH3-binding domain kinase family, member 2
UTS2D	291	1600	0.181875	urotensin 2 domain containing
FOSL2	290	1600	0.18125	FOS-like antigen 2
PLK1	290	1600	0.18125	polo-like kinase 1
WNT10B	290	1600	0.18125	wingless-type MMTV integration site family, member 10B
CCDC79	289	1600	0.180625	coiled-coil domain containing 79
ITGB1	289	1600	0.180625	integrin, beta 1 (fibronectin receptor, beta polypeptide, antigen CD29 includes MDF2, MSK12)
LUZP1	289	1600	0.180625	leucine zipper protein 1
TMOD2	289	1600	0.180625	tropomodulin 2 (neuronal)
LCE4A	289	1600	0.180625	late cornified envelope 4A
ABLIM1	288	1600	0.18	actin binding LIM protein 1
BLM	288	1600	0.18	Bloom syndrome, RecQ helicase-like
PRELID1	288	1600	0.18	PRELI domain containing 1
SVOP	287	1600	0.179375	SV2 related protein homolog (rat)
DUSP12	286	1600	0.17875	dual specificity phosphatase 12
PTX4	286	1600	0.17875	pentraxin 4, long
RGPD4	286	1600	0.17875	RANBP2-like and GRIP domain containing 4
ALDH9A1	285	1600	0.178125	aldehyde dehydrogenase 9 family, member A1
GP1BA	285	1600	0.178125	glycoprotein Ib (platelet), alpha polypeptide
PTPN6	285	1600	0.178125	protein tyrosine phosphatase, non-receptor type 6
LOC100131763	285	1600	0.178125	uncharacterized LOC100131763
ADRA2B	284	1600	0.1775	adrenoceptor alpha 2B
AR	284	1600	0.1775	androgen receptor
PWRN2	284	1600	0.1775	Prader-Willi region non-protein coding RNA 2
ZNF264	284	1600	0.1775	zinc finger protein 264
RNY3P5	284	1600	0.1775	RNA, Ro-associated Y3 pseudogene 5
CABP1	283	1600	0.176875	calcium binding protein 1
GATA3	283	1600	0.176875	GATA binding protein 3
GGTA1P	283	1600	0.176875	glycoprotein, alpha-galactosyltransferase 1 pseudogene
PDAP1	282	1600	0.17625	PDGFA associated protein 1
PIEZO1	282	1600	0.17625	piezo-type mechanosensitive ion channel component 1
DIO2	281	1600	0.175625	deiodinase, iodothyronine, type II
KLF5	280	1600	0.175	Kruppel-like factor 5 (intestinal)
CTSG	279	1600	0.174375	cathepsin G
EPHA3	279	1600	0.174375	EPH receptor A3
NEDD4L	279	1600	0.174375	neural precursor cell expressed, developmentally down-regulated 4-like, E3 ubiquitin protein ligase
POT1	279	1600	0.174375	protection of telomeres 1
KIAA1429	278	1600	0.17375	KIAA1429
PRKCD	278	1600	0.17375	protein kinase C, delta
SLC11A2	278	1600	0.17375	solute carrier family 11 (proton-coupled divalent metal ion transporter), member 2
SLC5A5	278	1600	0.17375	solute carrier family 5 (sodium/iodide cotransporter), member 5
CACTIN	277	1600	0.173125	cactin, spliceosome C complex subunit
DLL4	277	1600	0.173125	delta-like 4 (Drosophila)
PHOX2B	277	1600	0.173125	paired-like homeobox 2b
PDCD7	277	1600	0.173125	programmed cell death 7
SASH3	277	1600	0.173125	SAM and SH3 domain containing 3
SERPINB9	277	1600	0.173125	serpin peptidase inhibitor, clade B (ovalbumin), member 9
EVI2A	276	1600	0.1725	ecotropic viral integration site 2A
HBM	275	1600	0.171875	hemoglobin, mu
HK2	275	1600	0.171875	hexokinase 2
HYAL1	275	1600	0.171875	hyaluronoglucosaminidase 1
LOC677759	275	1600	0.171875	uncharacterized LOC677759
CRB2	274	1600	0.17125	crumbs family member 2
HK1	274	1600	0.17125	hexokinase 1
SLC6A3	274	1600	0.17125	solute carrier family 6 (neurotransmitter transporter), member 3
CELSR2	273	1600	0.170625	cadherin, EGF LAG seven-pass G-type receptor 2
DLK2	273	1600	0.170625	delta-like 2 homolog (Drosophila)
GPR31	273	1600	0.170625	G protein-coupled receptor 31
LOC100506162	273	1600	0.170625	uncharacterized LOC100506162
KIR3DL3	271	1600	0.169375	killer cell immunoglobulin-like receptor, three domains, long cytoplasmic tail, 3
TPRXL	271	1600	0.169375	tetra-peptide repeat homeobox-like
CAMK2B	270	1600	0.16875	calcium/calmodulin-dependent protein kinase II beta
HSD17B1	270	1600	0.16875	hydroxysteroid (17-beta) dehydrogenase 1
ABHD11	269	1600	0.168125	abhydrolase domain containing 11
LAMA3	269	1600	0.168125	laminin, alpha 3
APOB	268	1600	0.1675	apolipoprotein B
C1orf194	268	1600	0.1675	chromosome 1 open reading frame 194
C2	268	1600	0.1675	complement component 2
DPM3	268	1600	0.1675	dolichyl-phosphate mannosyltransferase polypeptide 3
MT1H	268	1600	0.1675	metallothionein 1H
PAFAH1B1	268	1600	0.1675	platelet-activating factor acetylhydrolase 1b, regulatory subunit 1 (45kDa)
PPP1R3D	268	1600	0.1675	protein phosphatase 1, regulatory subunit 3D
PSMD10P1	268	1600	0.1675	proteasome 26S subunit, non-ATPase, 10 pseudogene 1
NT5M	267	1600	0.166875	5',3'-nucleotidase, mitochondrial
CITED1	267	1600	0.166875	Cbp/p300-interacting transactivator, with Glu/Asp-rich carboxy-terminal domain, 1
EMILIN3	267	1600	0.166875	elastin microfibril interfacer 3
OR2A4	267	1600	0.166875	olfactory receptor, family 2, subfamily A, member 4
SCN7A	267	1600	0.166875	sodium channel, voltage-gated, type VII, alpha subunit
SPRY2	267	1600	0.166875	sprouty homolog 2 (Drosophila)
ZFP36L2	267	1600	0.166875	ZFP36 ring finger protein-like 2
RNF19A	266	1600	0.16625	ring finger protein 19A, RBR E3 ubiquitin protein ligase
TGM4	266	1600	0.16625	transglutaminase 4
PGM2L1	265	1600	0.165625	phosphoglucomutase 2-like 1
RUNX2	265	1600	0.165625	runt-related transcription factor 2
TAS2R5	265	1600	0.165625	taste receptor, type 2, member 5
TTC39C	265	1600	0.165625	tetratricopeptide repeat domain 39C
CYP2C8	264	1600	0.165	cytochrome P450, family 2, subfamily C, polypeptide 8
GAL3ST2	264	1600	0.165	galactose-3-O-sulfotransferase 2
IL20RA	264	1600	0.165	interleukin 20 receptor, alpha
SULF2	264	1600	0.165	sulfatase 2
OXCT2	263	1600	0.164375	3-oxoacid CoA transferase 2
CRYM	263	1600	0.164375	crystallin, mu
IL1RN	263	1600	0.164375	interleukin 1 receptor antagonist
LCOR	263	1600	0.164375	ligand dependent nuclear receptor corepressor
NEXN	263	1600	0.164375	nexilin (F actin binding protein)
ZDHHC17	263	1600	0.164375	zinc finger, DHHC-type containing 17
KIAA1467	262	1600	0.16375	KIAA1467
LEMD2	262	1600	0.16375	LEM domain containing 2
LPL	262	1600	0.16375	lipoprotein lipase
C20orf3	262	1600	0.16375	chromosome 20 open reading frame 3
HSD11B2	261	1600	0.163125	hydroxysteroid (11-beta) dehydrogenase 2
LOC100129935	261	1600	0.163125	lectin, galactoside-binding, soluble, 14 pseudogene
MIB1	261	1600	0.163125	mindbomb E3 ubiquitin protein ligase 1
MALT1	261	1600	0.163125	mucosa associated lymphoid tissue lymphoma translocation gene 1
SLC2A7	261	1600	0.163125	solute carrier family 2 (facilitated glucosetransporter), member 7
MED1	260	1600	0.1625	mediator complex subunit 1
ZNF528	260	1600	0.1625	zinc finger protein 528
TAS2R62P	260	1600	0.1625	taste receptor, type 2, member 62, pseudogene
HCLS1	259	1600	0.161875	hematopoietic cell-specific Lyn substrate 1
HOXA3	259	1600	0.161875	homeobox A3
HCN2	259	1600	0.161875	hyperpolarization activated cyclic nucleotide-gated potassium channel 2
TAS1R2	259	1600	0.161875	taste receptor, type 1, member 2
TLX2	259	1600	0.161875	T-cell leukemia homeobox 2
WNT2B	259	1600	0.161875	wingless-type MMTV integration site family, member 2B
CSF1R	258	1600	0.16125	colony stimulating factor 1 receptor
NR2F6	258	1600	0.16125	nuclear receptor subfamily 2, group F, member 6
SLC27A2	258	1600	0.16125	solute carrier family 27 (fatty acid transporter), member 2
C16orf88	258	1600	0.16125	chromosome 16 open reading frame 88
TYROBP	257	1600	0.160625	TYRO protein tyrosine kinase binding protein
SPEG	257	1600	0.160625	SPEG complexlocus
CXCL1	256	1600	0.16	chemokine (C-X-C motif) ligand 1 (melanoma growth stimulating activity, alpha)
FBLN2	256	1600	0.16	fibulin 2
MT1M	256	1600	0.16	metallothionein 1M
ASAH1	256	1600	0.16	N-acylsphingosine amidohydrolase (acid ceramidase) 1
SRY	256	1600	0.16	sex determining region Y
TRPM3	256	1600	0.16	transient receptor potential cation channel, subfamily M, member 3
ARG1	255	1600	0.159375	arginase 1
FCGR3B	255	1600	0.159375	Fc fragment of IgG, low affinity IIIb, receptor (CD16b)
LDHB	255	1600	0.159375	lactate dehydrogenase B
RAB9A	255	1600	0.159375	RAB9A, member RAS oncogene family
RANGRF	255	1600	0.159375	RAN guanine nucleotide release factor
MIRLET7I	255	1600	0.159375	micro RNA let-7i
IL12RB2	254	1600	0.15875	interleukin 12 receptor, beta 2
IL31RA	254	1600	0.15875	interleukin 31 receptor A
MECOM	254	1600	0.15875	MDS1 and EVI1 complex locus
SLC4A7	254	1600	0.15875	solute carrier family 4, sodium bicarbonate cotransporter, member 7
VIP	254	1600	0.15875	vasoactive intestinal peptide
CNTN2	253	1600	0.158125	contactin 2 (axonal)
FAP	253	1600	0.158125	fibroblast activation protein, alpha
PSMB8	253	1600	0.158125	proteasome (prosome, macropain) subunit, beta type, 8
ZNF267	253	1600	0.158125	zinc finger protein 267
APOA1	252	1600	0.1575	apolipoprotein A-I
PURG	252	1600	0.1575	purine-rich element binding protein G
TESPA1	252	1600	0.1575	thymocyte expressed, positive selection associated 1
GRHL3	251	1600	0.156875	grainyhead-like 3 (Drosophila)
HPN	251	1600	0.156875	hepsin
STRBP	251	1600	0.156875	spermatid perinuclear RNA binding protein
MGAT1	250	1600	0.15625	mannosyl (alpha-1,3-)-glycoprotein beta-1,2-N-acetylglucosaminyltransferase
TONSL	250	1600	0.15625	tonsoku-like, DNA repair protein
ADORA1	249	1600	0.155625	adenosine A1 receptor
ALYREF	249	1600	0.155625	Aly/REF export factor
ALOX15B	249	1600	0.155625	arachidonate 15-lipoxygenase, type B
BPIFC	249	1600	0.155625	BPI fold containing family C
ESX1	249	1600	0.155625	ESX homeobox 1
HAS2	249	1600	0.155625	hyaluronan synthase 2
LOC654342	249	1600	0.155625	lymphocyte-specific protein 1 pseudogene
RIPPLY2	249	1600	0.155625	ripply transcriptional repressor 2
SLC25A44	249	1600	0.155625	solute carrier family 25, member 44
TRPA1	249	1600	0.155625	transient receptor potential cation channel, subfamily A, member 1
GET4	248	1600	0.155	golgi to ER traffic protein 4 homolog (S. cerevisiae) /// Sad1 and UNC84 domain containing 1
MAOB	248	1600	0.155	monoamine oxidase B
SMPDL3B	248	1600	0.155	sphingomyelin phosphodiesterase, acid-like 3B
ACOT7	247	1600	0.154375	acyl-CoA thioesterase 7
PDCD4	247	1600	0.154375	programmed cell death 4 (neoplastic transformation inhibitor)
SLC26A4	247	1600	0.154375	solute carrier family 26 (anion exchanger), member 4
ADAMTSL4	246	1600	0.15375	ADAMTS-like 4
CNTLN	246	1600	0.15375	centlein, centrosomal protein
CNGB3	246	1600	0.15375	cyclic nucleotide gated channel beta 3
ECE1	246	1600	0.15375	endothelin converting enzyme 1
VPS35	246	1600	0.15375	vacuolar protein sorting 35 homolog (S. cerevisiae)
EPHB1	245	1600	0.153125	EPH receptor B1
FCGR2B	245	1600	0.153125	Fc fragment of IgG, low affinity IIb, receptor (CD32)
GRIN1	245	1600	0.153125	glutamate receptor, ionotropic, N-methyl D-aspartate 1
IL6R	245	1600	0.153125	interleukin 6 receptor
MAP2K6	245	1600	0.153125	mitogen-activated protein kinase kinase 6
PRSS12	245	1600	0.153125	protease, serine, 12 (neurotrypsin, motopsin)
TNFRSF1B	245	1600	0.153125	tumor necrosis factor receptor superfamily, member 1B
USF2	245	1600	0.153125	upstream transcription factor 2, c-fos interacting
ALDH3A2	244	1600	0.1525	aldehyde dehydrogenase 3 family, member A2
SLC25A24	244	1600	0.1525	solute carrier family 25 (mitochondrial carrier; phosphate carrier), member 24
ZFP106	244	1600	0.1525	zinc finger protein 106 homolog (mouse)
EPHA8	243	1600	0.151875	EPH receptor A8
PKP3	243	1600	0.151875	plakophilin 3
PURA	243	1600	0.151875	purine-rich element binding protein A
AADACL3	243	1600	0.151875	arylacetamidedeacetylase-like 3
TAS2R2	243	1600	0.151875	taste receptor, type 2, member 2 pseudogene
CHCHD4	242	1600	0.15125	coiled-coil-helix-coiled-coil-helix domain containing 4
EDNRA	242	1600	0.15125	endothelin receptor type A
FRS2	242	1600	0.15125	fibroblast growth factor receptor substrate 2
IFT80	242	1600	0.15125	intraflagellar transport 80 homolog (Chlamydomonas) /// tripartite motif containing 59
BMPR2	241	1600	0.150625	bone morphogenetic protein receptor, type II (serine/threonine kinase)
CDX1	241	1600	0.150625	caudal type homeobox 1
HPGD	241	1600	0.150625	hydroxyprostaglandin dehydrogenase 15-(NAD)
ZNF460	241	1600	0.150625	zinc finger protein 460
COL12A1	240	1600	0.15	collagen, type XII, alpha 1
HBB	240	1600	0.15	hemoglobin, beta
HBD	240	1600	0.15	hemoglobin, delta
KIR2DS1	240	1600	0.15	killer cell immunoglobulin-like receptor, two domains, short cytoplasmic tail, 1
PGLYRP1	240	1600	0.15	peptidoglycan recognition protein 1
SRA1	240	1600	0.15	steroid receptor RNA activator 1
TNF	240	1600	0.15	tumor necrosis factor
COL9A2	239	1600	0.149375	collagen, type IX, alpha 2
HSD3B2	239	1600	0.149375	hydroxy-delta-5-steroid dehydrogenase, 3 beta- and steroid delta-isomerase 2
NMRK1	239	1600	0.149375	nicotinamide riboside kinase 1
PCM1	239	1600	0.149375	pericentriolar material 1
PCDH8	239	1600	0.149375	protocadherin 8
TGM3	239	1600	0.149375	transglutaminase 3
TSKU	239	1600	0.149375	tsukushi, small leucine rich proteoglycan
NTF4	239	1600	0.149375	neurotrophin 4
CLC	238	1600	0.14875	Charcot-Leyden crystal galectin
COL2A1	238	1600	0.14875	collagen, type II, alpha 1
GAL	238	1600	0.14875	galanin/GMAP prepropeptide
PPP1R3B	238	1600	0.14875	protein phosphatase 1, regulatory subunit 3B
BATF	237	1600	0.148125	basic leucine zipper transcription factor, ATF-like
FLVCR1	237	1600	0.148125	feline leukemia virus subgroup C cellular receptor 1
TDPX2	237	1600	0.148125	thioredoxin-dependent peroxidereductase 2
CD74	236	1600	0.1475	CD74 molecule, major histocompatibility complex, class II invariant chain
NOX1	236	1600	0.1475	NADPH oxidase 1
SPOCK3	236	1600	0.1475	sparc/osteonectin, cwcv and kazal-like domains proteoglycan (testican) 3
ATXN7L2	234	1600	0.14625	ataxin 7-like 2
CFI	234	1600	0.14625	complement factor I
KRT14	234	1600	0.14625	keratin 14
ROR2	234	1600	0.14625	receptor tyrosine kinase-like orphan receptor 2
SH3BGRL3	234	1600	0.14625	SH3 domain binding glutamate-rich protein like 3
SLC27A3	234	1600	0.14625	solute carrier family 27 (fatty acid transporter), member 3
TLR3	234	1600	0.14625	toll-like receptor 3
CYP4A22	234	1600	0.14625	cytochrome P450, family 4, subfamily A, polypeptide 22
CDK5RAP2	233	1600	0.145625	CDK5 regulatory subunit associated protein 2
LAMA5	233	1600	0.145625	laminin, alpha 5
OLFML2B	233	1600	0.145625	olfactomedin-like 2B
NEU4	233	1600	0.145625	sialidase 4
SCNN1B	233	1600	0.145625	sodium channel, non-voltage-gated 1, beta subunit
LOC339539	233	1600	0.145625	uncharacterized LOC339539
VTN	233	1600	0.145625	vitronectin
CHRNA4	232	1600	0.145	cholinergic receptor, nicotinic, alpha 4 (neuronal)
GSTM1	232	1600	0.145	glutathione S-transferase mu 1
GUK1	232	1600	0.145	guanylate kinase 1
KRT32	232	1600	0.145	keratin 32
TBX1	232	1600	0.145	T-box 1
LCE1D	232	1600	0.145	late cornified envelope 1D
CHRNB3	231	1600	0.144375	cholinergic receptor, nicotinic, beta 3 (neuronal)
PDIA2	231	1600	0.144375	protein disulfide isomerase family A, member 2
STRA6	231	1600	0.144375	stimulated by retinoic acid 6
RPL35P5	231	1600	0.144375	ribosomal protein L35 pseudogene 5
PFKFB2	230	1600	0.14375	6-phosphofructo-2-kinase/fructose-2,6-biphosphatase 2
CHST15	230	1600	0.14375	carbohydrate (N-acetylgalactosamine 4-sulfate 6-O) sulfotransferase 15
KRT34	230	1600	0.14375	keratin 34 /// keratin, type I cuticular Ha4-like
NR0B1	230	1600	0.14375	nuclear receptor subfamily 0, group B, member 1
RELL2	230	1600	0.14375	RELT-like 2
SOX4	230	1600	0.14375	SRY (sex determining region Y)-box 4
TCF7L2	230	1600	0.14375	transcription factor 7-like 2 (T-cell specific, HMG-box)
LOC100505967	230	1600	0.14375	uncharacterized LOC100505967
FEN1	229	1600	0.143125	flap structure-specific endonuclease 1
IRAK1	229	1600	0.143125	interleukin-1 receptor-associated kinase 1
TET1	229	1600	0.143125	tet methylcytosine dioxygenase 1
TIMP1	229	1600	0.143125	TIMP metallopeptidase inhibitor 1
CCR3	228	1600	0.1425	chemokine (C-C motif) receptor 3
CYLD	228	1600	0.1425	cylindromatosis (turban tumor syndrome)
RET	228	1600	0.1425	ret proto-oncogene
AMICA1	227	1600	0.141875	adhesion molecule, interacts with CXADR antigen 1
RHCG	227	1600	0.141875	Rh family, C glycoprotein
SOSTDC1	227	1600	0.141875	sclerostin domain containing 1
TLL2	227	1600	0.141875	tolloid-like 2
CLPX	226	1600	0.14125	caseinolytic mitochondrial matrix peptidase chaperone subunit
DIO3	226	1600	0.14125	deiodinase, iodothyronine, type III
GPCPD1	226	1600	0.14125	glycerophosphocholine phosphodiesterase GDE1 homolog (S. cerevisiae)
TAS2R14	226	1600	0.14125	taste receptor, type 2, member 14
FAM116A	226	1600	0.14125	family with sequence similarity 116, member A
ATP9B	225	1600	0.140625	ATPase, class II, type 9B
CKLF	225	1600	0.140625	chemokine-like factor /// CKLF-CMTM1 readthrough
DCD	225	1600	0.140625	dermcidin
KDM1A	225	1600	0.140625	lysine (K)-specific demethylase 1A
PCDH11X	225	1600	0.140625	protocadherin 11 X-linked /// protocadherin 11 Y-linked
UBR1	225	1600	0.140625	ubiquitin protein ligase E3 component n-recognin 1
ZNF670	225	1600	0.140625	zinc finger protein 670
PRDM8	224	1600	0.14	PR domain containing 8
RIMKLB	224	1600	0.14	ribosomal modification protein rimK-like family member B
LCE3C	224	1600	0.14	late cornified envelope 3C
DNAH1	223	1600	0.139375	dynein, axonemal, heavy chain 1
GPBAR1	223	1600	0.139375	G protein-coupled bile acid receptor 1
INSIG1	223	1600	0.139375	insulin induced gene 1
RGMA	223	1600	0.139375	repulsive guidance molecule family member a
AGXT2L2	223	1600	0.139375	alanine-glyoxylateaminotransferase 2-like 2
CCL21	222	1600	0.13875	chemokine (C-C motif) ligand 21
MSTO1	222	1600	0.13875	misato 1, mitochondrial distribution and morphology regulator /// misato family member 2, pseudogene
NDC80	222	1600	0.13875	NDC80 kinetochore complex component
PROL1	222	1600	0.13875	proline rich, lacrimal 1
RPS6KA5	222	1600	0.13875	ribosomal protein S6 kinase, 90kDa, polypeptide 5
USH1C	221	1600	0.138125	Usher syndrome 1C (autosomal recessive, severe)
ABCB9	220	1600	0.1375	ATP-binding cassette, sub-family B (MDR/TAP), member 9
ERN2	220	1600	0.1375	endoplasmic reticulum to nucleus signaling 2
MICU1	220	1600	0.1375	mitochondrial calcium uptake 1
ERCC1	219	1600	0.136875	excision repair cross-complementation group 1
PTK6	219	1600	0.136875	protein tyrosine kinase 6
SEMA4D	219	1600	0.136875	sema domain, immunoglobulin domain (Ig), transmembrane domain (TM) and short cytoplasmic domain, (semaphorin) 4D
AMN1	218	1600	0.13625	antagonist of mitotic exit network 1 homolog (S. cerevisiae)
ABCB11	218	1600	0.13625	ATP-binding cassette, sub-family B (MDR/TAP), member 11
DLL3	218	1600	0.13625	delta-like 3 (Drosophila)
CTSL2	218	1600	0.13625	cathepsin L2
ASB12	217	1600	0.135625	ankyrin repeat and SOCS box containing 12
HOXA10	217	1600	0.135625	homeobox A10
KIAA1257	217	1600	0.135625	KIAA1257
SUGT1	217	1600	0.135625	SGT1, suppressor of G2 allele of SKP1 (S. cerevisiae)
SH2D6	217	1600	0.135625	SH2 domain containing 6
BTBD7	216	1600	0.135	BTB (POZ) domain containing 7
CAPN14	216	1600	0.135	calpain 14
CNOT2	216	1600	0.135	CCR4-NOT transcription complex, subunit 2
CHIA	216	1600	0.135	chitinase, acidic
FXN	216	1600	0.135	frataxin
NPBWR2	216	1600	0.135	neuropeptides B/W receptor 2
NME9	216	1600	0.135	NME/NM23 family member 9
PURB	216	1600	0.135	purine-rich element binding protein B
RSAD2	216	1600	0.135	radical S-adenosyl methionine domain containing 2
FOXD4L3	216	1600	0.135	forkhead box D4-like 3
LEUTX	216	1600	0.135	leucine twenty homeobox
HAO1	215	1600	0.134375	hydroxyacid oxidase (glycolate oxidase) 1
RELB	215	1600	0.134375	v-rel avian reticuloendotheliosis viral oncogene homolog B
EMID2	215	1600	0.134375	EMI domain containing 2
TMCO7	215	1600	0.134375	transmembrane and coiled-coil domains 7
CHID1	214	1600	0.13375	chitinase domain containing 1
CCDC82	214	1600	0.13375	coiled-coil domain containing 82
MICALL2	214	1600	0.13375	MICAL-like 2
MADCAM1	214	1600	0.13375	mucosal vascular addressin cell adhesion molecule 1
NUDT1	214	1600	0.13375	nudix (nucleoside diphosphate linked moiety X)-type motif 1
BBC3	213	1600	0.133125	BCL2 binding component 3 /// microRNA 3190 /// microRNA 3191
C7	213	1600	0.133125	complement component 7
NTNG1	213	1600	0.133125	netrin G1
SYT7	213	1600	0.133125	synaptotagmin VII
TMPRSS13	213	1600	0.133125	transmembrane protease, serine 13
CLCF1	212	1600	0.1325	cardiotrophin-like cytokine factor 1
PPP1R13L	212	1600	0.1325	protein phosphatase 1, regulatory subunit 13 like
TGM1	211	1600	0.131875	transglutaminase 1
RPS24P12	211	1600	0.131875	ribosomal protein S24 pseudogene 12
ALDH4A1	210	1600	0.13125	aldehyde dehydrogenase 4 family, member A1
DMGDH	210	1600	0.13125	dimethylglycine dehydrogenase
MT2A	210	1600	0.13125	metallothionein 2A
SLC25A25	210	1600	0.13125	solute carrier family 25 (mitochondrial carrier; phosphate carrier), member 25
MAP2K4P1	210	1600	0.13125	mitogen-activated protein kinase kinase 4 pseudogene 1
AVPR2	209	1600	0.130625	arginine vasopressin receptor 2
C16orf52	209	1600	0.130625	chromosome 16 open reading frame 52 /// von Willebrand factor A domain-containing protein 3A-like /// von Willebrand factor A domain containing 3A
HPGDS	209	1600	0.130625	hematopoietic prostaglandin D synthase
IL12B	209	1600	0.130625	interleukin 12B
KRT74	209	1600	0.130625	keratin 74
PANX2	209	1600	0.130625	pannexin 2
AMTN	209	1600	0.130625	amelotin
CTU1	209	1600	0.130625	cytosolic thiouridylase subunit 1 homolog (S. pombe)
ARMCX6	208	1600	0.13	armadillo repeat containing, X-linked 6
AZU1	208	1600	0.13	azurocidin 1
CPB2	208	1600	0.13	carboxypeptidase B2 (plasma)
CCL27	208	1600	0.13	chemokine (C-C motif) ligand 27
DDN	208	1600	0.13	dendrin
DUOX2	208	1600	0.13	dual oxidase 2
GJA8	208	1600	0.13	gap junction protein, alpha 8, 50kDa
INSR	208	1600	0.13	insulin receptor
IQGAP1	208	1600	0.13	IQ motif containing GTPase activating protein 1
MPP5	208	1600	0.13	membrane protein, palmitoylated 5 (MAGUK p55 subfamily member 5)
GLUD1	207	1600	0.129375	glutamate dehydrogenase 1
IL1RAPL1	207	1600	0.129375	interleukin 1 receptor accessory protein-like 1
S100A14	207	1600	0.129375	S100 calcium binding protein A14
SMOC2	207	1600	0.129375	SPARC related modular calcium binding 2
ACTG1P2	207	1600	0.129375	actin, gamma 1 pseudogene 2
OR10AC1P	207	1600	0.129375	olfactory receptor, family 10, subfamily AC, member 1 pseudogene
RAET1G	207	1600	0.129375	retinoic acid early transcript 1G
GLI1	206	1600	0.12875	GLI family zinc finger 1
SRRT	206	1600	0.12875	serrate, RNA effector molecule
TCF4	206	1600	0.12875	transcription factor 4
TLR4	205	1600	0.128125	toll-like receptor 4
LOC100132116	205	1600	0.128125	uncharacterized LOC100132116
HAND2	204	1600	0.1275	heart and neural crest derivatives expressed 2
IL1RL1	204	1600	0.1275	interleukin 1 receptor-like 1
LAMC2	204	1600	0.1275	laminin, gamma 2
ELL2P4	204	1600	0.1275	elongation factor, RNA polymerase II, 2 pseudogene 4
LOC100507245	204	1600	0.1275	uncharacterized LOC100507245
OR5T1	204	1600	0.1275	olfactory receptor, family 5, subfamily T, member 1
AMH	203	1600	0.126875	anti-Mullerian hormone /// microRNA 4321
CCDC144A	203	1600	0.126875	coiled-coil domain containing 144A
CLEC2L	203	1600	0.126875	C-type lectin domain family 2, member L
NLRC4	203	1600	0.126875	NLR family, CARD domain containing 4
SLC14A1	203	1600	0.126875	solute carrier family 14 (urea transporter), member 1 (Kidd blood group)
TGFBI	203	1600	0.126875	transforming growth factor, beta-induced, 68kDa
UTS2	203	1600	0.126875	urotensin 2
SPRR2A	203	1600	0.126875	small proline-rich protein 2A
ACVR1	202	1600	0.12625	activin A receptor, type I
BAI1	202	1600	0.12625	brain-specific angiogenesis inhibitor 1
C6orf136	202	1600	0.12625	chromosome 6 open reading frame 136
EXOSC10	202	1600	0.12625	exosome component 10
FGF6	202	1600	0.12625	fibroblast growth factor 6
PDE6H	202	1600	0.12625	phosphodiesterase 6H, cGMP-specific, cone, gamma
SBSPON	202	1600	0.12625	somatomedin B and thrombospondin, type 1 domain containing
TMEM65	202	1600	0.12625	transmembrane protein 65
ADAM1	202	1600	0.12625	ADAM metallopeptidase domain 1, pseudogene
AQP11	201	1600	0.125625	aquaporin 11
KRT25	201	1600	0.125625	keratin 25
MAPK3	201	1600	0.125625	mitogen-activated protein kinase 3
BPIFB1	200	1600	0.125	BPI fold containing family B, member 1
CYP4F2	200	1600	0.125	cytochrome P450, family 4, subfamily F, polypeptide 2 /// cytochrome P450, family 4, subfamily F, polypeptide 3
CPEB3	200	1600	0.125	cytoplasmic polyadenylation element binding protein 3
GJA10	200	1600	0.125	gap junction protein, alpha 10, 62kDa
GNAQ	200	1600	0.125	guanine nucleotide binding protein (G protein), q polypeptide
MYOT	200	1600	0.125	myotilin
TMEM100	200	1600	0.125	transmembrane protein 100
OMG	200	1600	0.125	oligodendrocyte myelin glycoprotein
ACP5	199	1600	0.124375	acid phosphatase 5, tartrate resistant
ETV1	199	1600	0.124375	ets variant 1
GAS1	199	1600	0.124375	growth arrest-specific 1
HAL	199	1600	0.124375	histidine ammonia-lyase
IRF1	199	1600	0.124375	interferon regulatory factor 1
MAP2K5	199	1600	0.124375	mitogen-activated protein kinase kinase 5
PTPRJ	198	1600	0.12375	protein tyrosine phosphatase, receptor type, J
SREBF1	198	1600	0.12375	sterol regulatory element binding transcription factor 1
FLJ46906	198	1600	0.12375	uncharacterized LOC441172
XCR1	197	1600	0.123125	chemokine (C motif) receptor 1
EHD2	197	1600	0.123125	EH-domain containing 2
EYA1	197	1600	0.123125	EYA transcriptional coactivator and phosphatase 1
KLKB1	197	1600	0.123125	kallikrein B, plasma (Fletcher factor) 1
MAMDC2	197	1600	0.123125	MAM domain containing 2
NOXA1	197	1600	0.123125	NADPH oxidase activator 1
NOTCH2	197	1600	0.123125	notch 2
CORT	196	1600	0.1225	cortistatin
KIR2DS2	196	1600	0.1225	killer cell immunoglobulin-like receptor, two domains, short cytoplasmic tail, 2
MIOX	196	1600	0.1225	myo-inositol oxygenase
RELN	196	1600	0.1225	reelin
SLC34A2	196	1600	0.1225	solute carrier family 34 (type II sodium/phosphate contransporter), member 2
BOK	195	1600	0.121875	BCL2-related ovarian killer
HK3	195	1600	0.121875	hexokinase 3 (white cell)
MOGAT3	195	1600	0.121875	monoacylglycerol O-acyltransferase 3
P2RY2	195	1600	0.121875	purinergic receptor P2Y, G-protein coupled, 2
TAAR3	195	1600	0.121875	trace amine associated receptor 3 (gene/pseudogene)
TFAP2C	195	1600	0.121875	transcription factor AP-2 gamma (activating enhancer binding protein 2 gamma)
TWISTNB	195	1600	0.121875	TWIST neighbor
ALKBH4	194	1600	0.12125	alkB, alkylation repair homolog 4 (E. coli)
EPHA7	194	1600	0.12125	EPH receptor A7
HOXD9	194	1600	0.12125	homeobox D9
SIGIRR	194	1600	0.12125	single immunoglobulin and toll-interleukin 1 receptor (TIR) domain
SLC12A2	194	1600	0.12125	solute carrier family 12 (sodium/potassium/chloride transporter), member 2
TSPAN8	194	1600	0.12125	tetraspanin 8
TSPO	194	1600	0.12125	translocator protein (18kDa)
FARP2	193	1600	0.120625	FERM, RhoGEF and pleckstrin domain protein 2
GAL3ST1	193	1600	0.120625	galactose-3-O-sulfotransferase 1
IRX2	193	1600	0.120625	iroquois homeobox 2
LFNG	193	1600	0.120625	LFNG O-fucosylpeptide 3-beta-N-acetylglucosaminyltransferase
LINC00158	193	1600	0.120625	long intergenic non-protein coding RNA 158
LOR	193	1600	0.120625	loricrin
MERTK	193	1600	0.120625	MER proto-oncogene, tyrosine kinase
PLCB1	193	1600	0.120625	phospholipase C, beta 1 (phosphoinositide-specific)
RPS6KA6	193	1600	0.120625	ribosomal protein S6 kinase, 90kDa, polypeptide 6
AKR7A3	192	1600	0.12	aldo-keto reductase family 7, member A3 (aflatoxin aldehyde reductase)
PIWIL2	192	1600	0.12	piwi-like RNA-mediated gene silencing 2
TTI1	192	1600	0.12	TELO2 interacting protein 1
TXK	192	1600	0.12	TXK tyrosine kinase
ADM2	191	1600	0.119375	adrenomedullin 2
IMPG1	191	1600	0.119375	interphotoreceptor matrix proteoglycan 1
SLC4A8	191	1600	0.119375	solute carrier family 4, sodium bicarbonate cotransporter, member 8
GYPA	190	1600	0.11875	glycophorin A (MNS blood group)
PDRG1	190	1600	0.11875	p53 and DNA-damage regulated 1
RFX4	190	1600	0.11875	regulatory factor X, 4 (influences HLA class II expression)
UBE2E2	190	1600	0.11875	ubiquitin-conjugating enzyme E2E 2
FRA10AC1	189	1600	0.118125	fragile site, folic acid type, rare, fra(10)(q23.3) or fra(10)(q24.2) candidate 1
KREMEN1	189	1600	0.118125	kringle containing transmembrane protein 1
NAMPT	189	1600	0.118125	nicotinamide phosphoribosyltransferase
PABPC1	189	1600	0.118125	poly(A) binding protein, cytoplasmic 1
PSMA8	189	1600	0.118125	proteasome (prosome, macropain) subunit, alpha type, 8
ADD3	188	1600	0.1175	adducin 3 (gamma)
AGBL4	187	1600	0.116875	ATP/GTP binding protein-like 4
CHST1	187	1600	0.116875	carbohydrate (keratan sulfate Gal-6) sulfotransferase 1
DSP	187	1600	0.116875	desmoplakin
GNA13	187	1600	0.116875	guanine nucleotide binding protein (G protein), alpha 13
HOXA5	187	1600	0.116875	homeobox A5
PPHLN1	187	1600	0.116875	periphilin 1
PTGER2	187	1600	0.116875	prostaglandin E receptor 2 (subtype EP2), 53kDa
P2RX6	187	1600	0.116875	purinergic receptor P2X, ligand-gated ion channel, 6
SOX6	187	1600	0.116875	SRY (sex determining region Y)-box 6
UBE2D4	187	1600	0.116875	ubiquitin-conjugating enzyme E2D 4 (putative)
LOC100129884	187	1600	0.116875	uncharacterized LOC100129884
ZRANB1	187	1600	0.116875	zinc finger, RAN-binding domain containing 1
OR8I4P	187	1600	0.116875	olfactory receptor, family 8, subfamily I, member 4 pseudogene
ADAMTS2	186	1600	0.11625	ADAM metallopeptidase with thrombospondin type 1 motif, 2
FITM1	186	1600	0.11625	fat storage-inducing transmembrane protein 1
FZD10	186	1600	0.11625	frizzled class receptor 10
LHX4	186	1600	0.11625	LIM homeobox 4
PFN1	186	1600	0.11625	profilin 1
SETD3	186	1600	0.11625	SET domain containing 3
LINC00575	186	1600	0.11625	long intergenic non-protein coding RNA 575
ACVR1C	185	1600	0.115625	activin A receptor, type IC
COMP	185	1600	0.115625	cartilage oligomeric matrix protein
ELFN2	185	1600	0.115625	extracellular leucine-rich repeat and fibronectin type III domain containing 2
LHX1	185	1600	0.115625	LIM homeobox 1
KCNJ10	185	1600	0.115625	potassium inwardly-rectifying channel, subfamily J, member 10
TACR2	185	1600	0.115625	tachykinin receptor 2
ZNF853	185	1600	0.115625	zinc finger protein 853
AIFM1	184	1600	0.115	apoptosis-inducing factor, mitochondrion-associated, 1
ATP2B2	184	1600	0.115	ATPase, Ca++ transporting, plasma membrane 2
CRTAM	184	1600	0.115	cytotoxic and regulatory T cell molecule
POU3F2	184	1600	0.115	POU class 3 homeobox 2
SLC4A11	184	1600	0.115	solute carrier family 4, sodium borate transporter, member 11
MESP1	183	1600	0.114375	mesoderm posterior basic helix-loop-helix transcription factor 1
PARK2	183	1600	0.114375	parkin RBR E3 ubiquitin protein ligase
WNT6	183	1600	0.114375	wingless-type MMTV integration site family, member 6
GSTM4	182	1600	0.11375	glutathione S-transferase mu 4
LRTOMT	182	1600	0.11375	leucine rich transmembrane and O-methyltransferase domain containing
SLC1A2	182	1600	0.11375	solute carrier family 1 (glial high affinity glutamate transporter), member 2
RGPD6	182	1600	0.11375	RANBP2-like and GRIP domain containing 6
DHRS9	181	1600	0.113125	dehydrogenase/reductase (SDR family) member 9
LOC100507370	181	1600	0.113125	uncharacterized LOC100507370
UGT2B7	181	1600	0.113125	UDP glucuronosyltransferase 2 family, polypeptide B7
AQP10	180	1600	0.1125	aquaporin 10
CD37	180	1600	0.1125	CD37 molecule
CCDC13	180	1600	0.1125	coiled-coil domain containing 13
FGF9	180	1600	0.1125	fibroblast growth factor 9
HCRTR1	180	1600	0.1125	hypocretin (orexin) receptor 1
SIRPD	180	1600	0.1125	signal-regulatory protein delta
SLC2A5	180	1600	0.1125	solute carrier family 2 (facilitated glucose/fructose transporter), member 5
TGFBR1	180	1600	0.1125	transforming growth factor, beta receptor 1
FAAH	179	1600	0.111875	fatty acid amide hydrolase
HERC1	179	1600	0.111875	HECT and RLD domain containing E3 ubiquitin protein ligase family member 1
IKBKE	179	1600	0.111875	inhibitor of kappa light polypeptide gene enhancer in B-cells, kinase epsilon
POLN	179	1600	0.111875	polymerase (DNA directed) nu
MUC1	178	1600	0.11125	mucin 1, cell surface associated
NMB	178	1600	0.11125	neuromedin B
SPC25	178	1600	0.11125	SPC25, NDC80 kinetochore complex component
THPO	178	1600	0.11125	thrombopoietin
TMEM64	178	1600	0.11125	transmembrane protein 64
ISPD	178	1600	0.11125	isoprenoid synthase domain containing
CCL7	177	1600	0.110625	chemokine (C-C motif) ligand 7
PSMB10	177	1600	0.110625	proteasome (prosome, macropain) subunit, beta type, 10
CSDA	177	1600	0.110625	cold shock domain protein A
BCL6B	176	1600	0.11	B-cell CLL/lymphoma 6, member B
FOXA2	176	1600	0.11	forkhead box A2
IFNAR1	176	1600	0.11	interferon (alpha, beta and omega) receptor 1
LRRC38	176	1600	0.11	leucine rich repeat containing 38
NLRC5	176	1600	0.11	NLR family, CARD domain containing 5
PRODH2	176	1600	0.11	proline dehydrogenase (oxidase) 2
FAM21D	176	1600	0.11	family with sequence similarity 21, member D
CHRND	175	1600	0.109375	cholinergic receptor, nicotinic, delta (muscle)
GRIN3B	175	1600	0.109375	glutamate receptor, ionotropic, N-methyl-D-aspartate 3B
MT3	175	1600	0.109375	metallothionein 3
NANOG	175	1600	0.109375	Nanog homeobox
PPAPDC3	175	1600	0.109375	phosphatidic acid phosphatase type 2 domain containing 3
BCL3	174	1600	0.10875	B-cell CLL/lymphoma 3 /// microRNA 8085
BTBD3	174	1600	0.10875	BTB (POZ) domain containing 3
CNFN	174	1600	0.10875	cornifelin
CYB561	174	1600	0.10875	cytochrome b561
FMNL1	174	1600	0.10875	formin-like 1
KIFC1	174	1600	0.10875	kinesin family member C1
OLIG3	174	1600	0.10875	oligodendrocyte transcription factor 3
VEGFB	174	1600	0.10875	vascular endothelial growth factor B
ALDH1A3	173	1600	0.108125	aldehyde dehydrogenase 1 family, member A3
CYP4F3	173	1600	0.108125	cytochrome P450, family 4, subfamily F, polypeptide 3
MUC13	173	1600	0.108125	mucin 13, cell surface associated
NLRP3	173	1600	0.108125	NLR family, pyrin domain containing 3
PTGER3	173	1600	0.108125	prostaglandin E receptor 3 (subtype EP3)
PCDH15	173	1600	0.108125	protocadherin-related 15
EHD1	172	1600	0.1075	EH-domain containing 1
IL17A	172	1600	0.1075	interleukin 17A
NR1H3	172	1600	0.1075	nuclear receptor subfamily 1, group H, member 3
BARHL2	172	1600	0.1075	BarH-like homeobox 2
MAGI2.IT1	172	1600	0.1075	NA
ACSL4	171	1600	0.106875	acyl-CoA synthetase long-chain family member 4
CD1E	171	1600	0.106875	CD1e molecule
EXT1	171	1600	0.106875	exostosin glycosyltransferase 1
GJD3	171	1600	0.106875	gap junction protein, delta 3, 31.9kDa
QPRT	171	1600	0.106875	quinolinate phosphoribosyltransferase
SMAD3	171	1600	0.106875	SMAD family member 3
TAPBP	171	1600	0.106875	TAP binding protein (tapasin)
TROVE2	171	1600	0.106875	TROVE domain family, member 2
MAGEA2B	171	1600	0.106875	melanoma antigen family A, 2B
CHRNB2	170	1600	0.10625	cholinergic receptor, nicotinic, beta 2 (neuronal)
CYBRD1	170	1600	0.10625	cytochrome b reductase 1
EPHA2	170	1600	0.10625	EPH receptor A2
MEF2D	170	1600	0.10625	myocyte enhancer factor 2D
SCT	170	1600	0.10625	secretin
FGF8	169	1600	0.105625	fibroblast growth factor 8 (androgen-induced)
SPOP	169	1600	0.105625	speckle-type POZ protein
GIMD1	169	1600	0.105625	GIMAP family P-loop NTPase domain containing 1
DGAT2	168	1600	0.105	diacylglycerol O-acyltransferase 2
ECM2	168	1600	0.105	extracellular matrix protein 2, female organ and adipocyte specific
GPR101	168	1600	0.105	G protein-coupled receptor 101
NDST1	168	1600	0.105	N-deacetylase/N-sulfotransferase (heparan glucosaminyl) 1
FAM156B	168	1600	0.105	family with sequence similarity 156, member B
ADM	167	1600	0.104375	adrenomedullin
C1QC	167	1600	0.104375	complement component 1, q subcomponent, C chain
IGSF1	167	1600	0.104375	immunoglobulin superfamily, member 1
IL7R	167	1600	0.104375	interleukin 7 receptor
RAG1	167	1600	0.104375	recombination activating gene 1
TTF2	167	1600	0.104375	transcription termination factor, RNA polymerase II
LOC100507317	167	1600	0.104375	uncharacterized LOC100507317
NIM1	167	1600	0.104375	serine/threonine-protein kinase NIM1
CHRFAM7A	166	1600	0.10375	CHRNA7 (cholinergic receptor, nicotinic, alpha 7, exons 5-10) and FAM7A (family with sequence similarity 7A, exons A-E) fusion /// cholinergic receptor, nicotinic, alpha 7 (neuronal) /// CHRNA7-FAM7A fusion protein-like /// uncharacterized LOC101930361
ECSIT	166	1600	0.10375	ECSIT signalling integrator
MOGAT2	166	1600	0.10375	monoacylglycerol O-acyltransferase 2
PYY	166	1600	0.10375	peptide YY
TAL1	166	1600	0.10375	T-cell acute lymphocytic leukemia 1
CLEC17A	166	1600	0.10375	C-type lectin domain family 17, member A
HBA2	166	1600	0.10375	hemoglobin, alpha 2
ASIP	165	1600	0.103125	agouti signaling protein
FANCD2	165	1600	0.103125	Fanconi anemia, complementation group D2
GBX2	165	1600	0.103125	gastrulation brain homeobox 2
GPC6	165	1600	0.103125	glypican 6
HS3ST6	165	1600	0.103125	heparan sulfate (glucosamine) 3-O-sulfotransferase 6
MMP27	165	1600	0.103125	matrix metallopeptidase 27
MOCS3	165	1600	0.103125	molybdenum cofactor synthesis 3
RAMP3	165	1600	0.103125	receptor (G protein-coupled) activity modifying protein 3
DDIT4	164	1600	0.1025	DNA-damage-inducible transcript 4
JPH3	164	1600	0.1025	junctophilin 3
KLF15	164	1600	0.1025	Kruppel-like factor 15
LIPC	164	1600	0.1025	lipase, hepatic
PTRHD1	164	1600	0.1025	peptidyl-tRNA hydrolase domain containing 1
PDK4	164	1600	0.1025	pyruvate dehydrogenase kinase, isozyme 4
ABCA12	163	1600	0.101875	ATP-binding cassette, sub-family A (ABC1), member 12
CDRT1	163	1600	0.101875	CMT1A duplicated region transcript 1 /// F-box and WD repeat domain containing 10 /// F-box/WD repeat-containing protein 10-like
GUCY1A2	163	1600	0.101875	guanylate cyclase 1, soluble, alpha 2
KLF14	163	1600	0.101875	Kruppel-like factor 14
TMEM176B	163	1600	0.101875	transmembrane protein 176B
TP63	163	1600	0.101875	tumor protein p63
BDNF	162	1600	0.10125	brain-derived neurotrophic factor
CYS1	162	1600	0.10125	cystin 1
SMA4	162	1600	0.10125	glucuronidase, beta pseudogene
HS3ST3B1	162	1600	0.10125	heparan sulfate (glucosamine) 3-O-sulfotransferase 3B1
HAPLN1	162	1600	0.10125	hyaluronan and proteoglycan link protein 1
PDYN	162	1600	0.10125	prodynorphin
PSMC5	162	1600	0.10125	proteasome (prosome, macropain) 26S subunit, ATPase, 5
FABP5	161	1600	0.100625	fatty acid binding protein 5 (psoriasis-associated)
HEG1	161	1600	0.100625	heart development protein with EGF-like domains 1
IL5	161	1600	0.100625	interleukin 5
KCNN2	161	1600	0.100625	potassium intermediate/small conductance calcium-activated channel, subfamily N, member 2
LOC253039	161	1600	0.100625	uncharacterized LOC253039
AGA	160	1600	0.1	aspartylglucosaminidase
HRG	160	1600	0.1	histidine-rich glycoprotein
HOXB3	160	1600	0.1	homeobox B3
IRX1	160	1600	0.1	iroquois homeobox 1
LOXL1	160	1600	0.1	lysyl oxidase-like 1
PTRH1	160	1600	0.1	peptidyl-tRNA hydrolase 1 homolog (S. cerevisiae)
RXRB	160	1600	0.1	retinoid X receptor, beta
SOX17	160	1600	0.1	SRY (sex determining region Y)-box 17
ANTXR1	159	1600	0.099375	anthrax toxin receptor 1
HSPG2	159	1600	0.099375	heparan sulfate proteoglycan 2
LRGUK	159	1600	0.099375	leucine-rich repeats and guanylate kinase domain containing
MEIS2	159	1600	0.099375	Meis homeobox 2
NTPCR	159	1600	0.099375	nucleoside-triphosphatase, cancer-related
PHKB	159	1600	0.099375	phosphorylase kinase, beta
SPARC	159	1600	0.099375	secreted protein, acidic, cysteine-rich (osteonectin)
TLX1	159	1600	0.099375	T-cell leukemia homeobox 1
ZC3H12A	159	1600	0.099375	zinc finger CCCH-type containing 12A
CDKN2A	158	1600	0.09875	cyclin-dependent kinase inhibitor 2A
DDR2	158	1600	0.09875	discoidin domain receptor tyrosine kinase 2
IFIT2	158	1600	0.09875	interferon-induced protein with tetratricopeptide repeats 2
MFAP2	158	1600	0.09875	microfibrillar-associated protein 2
NSUN6	158	1600	0.09875	NOP2/Sun domain family, member 6
PRKCQ	158	1600	0.09875	protein kinase C, theta
ARHGEF2	158	1600	0.09875	Rho/Rac guanine nucleotide exchange factor (GEF) 2
LOC149703	158	1600	0.09875	uncharacterized LOC149703
LINC00266.4P	158	1600	0.09875	NA
HIST1H1A	157	1600	0.098125	histone cluster 1, H1a
ITGA8	157	1600	0.098125	integrin, alpha 8
MAPK7	157	1600	0.098125	mitogen-activated protein kinase 7
MPZ	157	1600	0.098125	myelin protein zero
NAB1	157	1600	0.098125	NGFI-A binding protein 1 (EGR1 binding protein 1)
SULT1C3	157	1600	0.098125	sulfotransferase family, cytosolic, 1C, member 3
DMBX1	156	1600	0.0975	diencephalon/mesencephalon homeobox 1
GFAP	156	1600	0.0975	glial fibrillary acidic protein
IGFBP3	156	1600	0.0975	insulin-like growth factor binding protein 3
LINGO1	156	1600	0.0975	leucine rich repeat and Ig domain containing 1
PBX1	156	1600	0.0975	pre-B-cell leukemia homeobox 1
SERPINF2	156	1600	0.0975	serpin peptidase inhibitor, clade F (alpha-2 antiplasmin, pigment epithelium derived factor), member 2
ZNF850	156	1600	0.0975	zinc finger protein 850
FZD7	155	1600	0.096875	frizzled class receptor 7
KRT15	155	1600	0.096875	keratin 15
MT1E	155	1600	0.096875	metallothionein 1E
RCSD1	155	1600	0.096875	RCSD domain containing 1
C1QL2	155	1600	0.096875	complement component 1, q subcomponent-like 2
CLEC9A	155	1600	0.096875	C-type lectin domain family 9, member A
AKR1D1	154	1600	0.09625	aldo-keto reductase family 1, member D1
FUZ	154	1600	0.09625	fuzzy planar cell polarity protein
GCKR	154	1600	0.09625	glucokinase (hexokinase 4) regulator
LINC00515	154	1600	0.09625	long intergenic non-protein coding RNA 515
MYF5	154	1600	0.09625	myogenic factor 5
NBL1	154	1600	0.09625	neuroblastoma 1, DAN family BMP antagonist
ARHGAP24	154	1600	0.09625	Rho GTPase activating protein 24
AZGP1	153	1600	0.095625	alpha-2-glycoprotein 1, zinc-binding
COL8A2	153	1600	0.095625	collagen, type VIII, alpha 2
FKBP4	153	1600	0.095625	FK506 binding protein 4, 59kDa
NPPC	153	1600	0.095625	natriuretic peptide C
TMEM185A	153	1600	0.095625	transmembrane protein 185A
UGT3A1	153	1600	0.095625	UDP glycosyltransferase 3 family, polypeptide A1
PRODH	153	1600	0.095625	proline dehydrogenase (oxidase) 1
IKBKB	152	1600	0.095	inhibitor of kappa light polypeptide gene enhancer in B-cells, kinase beta
TCEB1P3	152	1600	0.095	transcription elongation factor B (SIII), polypeptide 1 pseudogene 3 ///
TCF23	152	1600	0.095	transcription factor 23
DDC	151	1600	0.094375	dopa decarboxylase (aromatic L-amino acid decarboxylase)
FLT3	151	1600	0.094375	fms-related tyrosine kinase 3
SEMA4A	151	1600	0.094375	sema domain, immunoglobulin domain (Ig), transmembrane domain (TM) and short cytoplasmic domain, (semaphorin) 4A
IL8	151	1600	0.094375	interleukin 8
FBN3	150	1600	0.09375	fibrillin 3
GGTLC1	150	1600	0.09375	gamma-glutamyltransferase light chain 1
GH1	150	1600	0.09375	growth hormone 1
MYH8	150	1600	0.09375	myosin, heavy chain 8, skeletal muscle, perinatal
PALM	150	1600	0.09375	paralemmin
AKAP11	149	1600	0.093125	A kinase (PRKA) anchor protein 11
ABCG5	149	1600	0.093125	ATP-binding cassette, sub-family G (WHITE), member 5
CD83	149	1600	0.093125	CD83 molecule
LETM2	149	1600	0.093125	leucine zipper-EF-hand containing transmembrane protein 2
MAMSTR	149	1600	0.093125	MEF2 activating motif and SAP domain containing transcriptional regulator
RSPRY1	149	1600	0.093125	ring finger and SPRY domain containing 1
STK4	149	1600	0.093125	serine/threonine kinase 4
SLC6A20	149	1600	0.093125	solute carrier family 6 (proline IMINO transporter), member 20
ATF7IP	148	1600	0.0925	activating transcription factor 7 interacting protein
DTX1	148	1600	0.0925	deltex 1, E3 ubiquitin ligase
FOXJ1	148	1600	0.0925	forkhead box J1
GPR17	148	1600	0.0925	G protein-coupled receptor 17
PRG4	148	1600	0.0925	proteoglycan 4
ARHGAP6	148	1600	0.0925	Rho GTPase activating protein 6
ARVP6125	148	1600	0.0925	uncharacterized LOC442092
DBNL	147	1600	0.091875	drebrin-like /// microRNA 6837
MAOA	147	1600	0.091875	monoamine oxidase A
GDF3	146	1600	0.09125	growth differentiation factor 3
HCRTR2	146	1600	0.09125	hypocretin (orexin) receptor 2
LAMB2	146	1600	0.09125	laminin, beta 2 (laminin S)
LPAR4	146	1600	0.09125	lysophosphatidic acid receptor 4
NUP210L	146	1600	0.09125	nucleoporin 210kDa-like
SP6	146	1600	0.09125	Sp6 transcription factor
TCF3	146	1600	0.09125	transcription factor 3
TPPP	146	1600	0.09125	tubulin polymerization promoting protein
SPRR2E	146	1600	0.09125	small proline-rich protein 2E
ARID2	145	1600	0.090625	AT rich interactive domain 2 (ARID, RFX-like)
BIRC2	145	1600	0.090625	baculoviral IAP repeat containing 2
KRT5	145	1600	0.090625	keratin 5
MUC17	145	1600	0.090625	mucin 17, cell surface associated
PRLHR	145	1600	0.090625	prolactin releasing hormone receptor
C3AR1	144	1600	0.09	complement component 3a receptor 1
DFNB31	144	1600	0.09	deafness, autosomal recessive 31
RSPO3	144	1600	0.09	R-spondin 3
SMAD2	144	1600	0.09	SMAD family member 2
TOX3	144	1600	0.09	TOX high mobility group box family member 3
ALOX12B	143	1600	0.089375	arachidonate 12-lipoxygenase, 12R type
BMPER	143	1600	0.089375	BMP binding endothelial regulator
ETNK1	143	1600	0.089375	ethanolamine kinase 1
HOXB2	143	1600	0.089375	homeobox B2
INIP	143	1600	0.089375	INTS3 and NABP interacting protein
LIMS2	143	1600	0.089375	LIM and senescent cell antigen-like domains 2
LIPH	143	1600	0.089375	lipase, member H
RAI1	143	1600	0.089375	retinoic acid induced 1
ZNF227	143	1600	0.089375	zinc finger protein 227
HS3ST1	142	1600	0.08875	heparan sulfate (glucosamine) 3-O-sulfotransferase 1
IL9	142	1600	0.08875	interleukin 9
NR1I3	142	1600	0.08875	nuclear receptor subfamily 1, group I, member 3
PPARGC1B	142	1600	0.08875	peroxisome proliferator-activated receptor gamma, coactivator 1 beta
SCUBE3	142	1600	0.08875	signal peptide, CUB domain, EGF-like 3
ODZ4	142	1600	0.08875	odz, oddOz/ten-m homolog 4 (Drosophila)
AOAH	141	1600	0.088125	acyloxyacyl hydrolase (neutrophil)
ANGPTL3	141	1600	0.088125	angiopoietin-like 3
KLRAP1	141	1600	0.088125	killer cell lectin-like receptor subfamily A pseudogene 1
LCN2	141	1600	0.088125	lipocalin 2
MDM1	141	1600	0.088125	Mdm1 nuclear protein homolog (mouse)
MEFV	141	1600	0.088125	Mediterranean fever
MAPK14	141	1600	0.088125	mitogen-activated protein kinase 14
RAB13	141	1600	0.088125	RAB13, member RAS oncogene family
SULF1	141	1600	0.088125	sulfatase 1
TRNP1	141	1600	0.088125	TMF1-regulated nuclear protein 1
TMEM9	141	1600	0.088125	transmembrane protein 9
TREH	141	1600	0.088125	trehalase (brush-border membrane glycoprotein)
WDR93	141	1600	0.088125	WD repeat domain 93
FCN1	140	1600	0.0875	ficolin (collagen/fibrinogen domain containing) 1
ING1	140	1600	0.0875	inhibitor of growth family, member 1
IRX5	140	1600	0.0875	iroquois homeobox 5
LPIN1	140	1600	0.0875	lipin 1
MCHR1	140	1600	0.0875	melanin-concentrating hormone receptor 1
SLC47A1	140	1600	0.0875	solute carrier family 47 (multidrug and toxin extrusion), member 1
ULBP2	140	1600	0.0875	UL16 binding protein 2
DNASE1L2	139	1600	0.086875	deoxyribonuclease I-like 2
HSPA8	139	1600	0.086875	heat shock 70kDa protein 8 /// small nucleolar RNA, C/D box 14C /// small nucleolar RNA, C/D box 14D
HSD11B1	139	1600	0.086875	hydroxysteroid (11-beta) dehydrogenase 1
ALG9.IT1	139	1600	0.086875	NA
PKD1	139	1600	0.086875	polycystic kidney disease 1 (autosomal dominant)
COL1A1	138	1600	0.08625	collagen, type I, alpha 1
GSTA3	138	1600	0.08625	glutathione S-transferase alpha 3
PEMT	138	1600	0.08625	phosphatidylethanolamine N-methyltransferase
PROX1	138	1600	0.08625	prospero homeobox 1
SEMA5B	138	1600	0.08625	sema domain, seven thrombospondin repeats (type 1 and type 1-like), transmembrane domain (TM) and short cytoplasmic domain, (semaphorin) 5B
SP100	138	1600	0.08625	SP100 nuclear antigen
DARC	138	1600	0.08625	Duffy blood group, chemokine receptor
ADAM29	137	1600	0.085625	ADAM metallopeptidase domain 29 /// uncharacterized LOC101928551
DMPK	137	1600	0.085625	dystrophia myotonica-protein kinase
GHRH	137	1600	0.085625	growth hormone releasing hormone
KLF2	137	1600	0.085625	Kruppel-like factor 2
LILRB3	137	1600	0.085625	leukocyte immunoglobulin-like receptor, subfamily B (with TM and ITIM domains), member 3
LHX3	137	1600	0.085625	LIM homeobox 3
STAT6	137	1600	0.085625	signal transducer and activator of transcription 6, interleukin-4 induced
TESC	137	1600	0.085625	tescalcin
FLJ32255	137	1600	0.085625	uncharacterized LOC643977
GSPT1	136	1600	0.085	G1 to S phase transition 1
IRX3	136	1600	0.085	iroquois homeobox 3
PLOD2	136	1600	0.085	procollagen-lysine, 2-oxoglutarate 5-dioxygenase 2
SLC2A6	136	1600	0.085	solute carrier family 2 (facilitated glucose transporter), member 6
WNT7B	136	1600	0.085	wingless-type MMTV integration site family, member 7B
ZFPM1	136	1600	0.085	zinc finger protein, FOG family member 1
HIGD1AP3	136	1600	0.085	HIG1 hypoxia inducible domain family, member 1A pseudogene 3
LOC100132999	136	1600	0.085	uncharacterized LOC100132999
PDE3A	135	1600	0.084375	phosphodiesterase 3A, cGMP-inhibited
SOX10	135	1600	0.084375	SRY (sex determining region Y)-box 10
STAB1	135	1600	0.084375	stabilin 1
LIMS3.LOC440895	135	1600	0.084375	NA
ALDH1A2	134	1600	0.08375	aldehyde dehydrogenase 1 family, member A2
BAX	134	1600	0.08375	BCL2-associated X protein
CD1B	134	1600	0.08375	CD1b molecule
CCL25	134	1600	0.08375	chemokine (C-C motif) ligand 25
CXCL11	134	1600	0.08375	chemokine (C-X-C motif) ligand 11
LOXL3	134	1600	0.08375	lysyl oxidase-like 3
PTHLH	134	1600	0.08375	parathyroid hormone-like hormone
PODXL	134	1600	0.08375	podocalyxin-like
TACR3	134	1600	0.08375	tachykinin receptor 3
AGRP	133	1600	0.083125	agouti related protein homolog (mouse)
CXorf57	133	1600	0.083125	chromosome X open reading frame 57
DMRT1	133	1600	0.083125	doublesex and mab-3 related transcription factor 1
GOT1	133	1600	0.083125	glutamic-oxaloacetic transaminase 1, soluble
MMP2	133	1600	0.083125	matrix metallopeptidase 2 (gelatinase A, 72kDa gelatinase, 72kDa type IV collagenase)
WNT8B	133	1600	0.083125	wingless-type MMTV integration site family, member 8B
RPS15AP3	133	1600	0.083125	ribosomal protein S15a pseudogene 3
MAL	132	1600	0.0825	mal, T-cell differentiation protein
MTA2	132	1600	0.0825	metastasis associated 1 family, member 2
PPP1R14C	132	1600	0.0825	protein phosphatase 1, regulatory (inhibitor) subunit 14C
RAX2	132	1600	0.0825	retina and anterior neural fold homeobox 2
DDX18P1	132	1600	0.0825	DEAD (Asp-Glu-Ala-Asp) box polypeptide 18 pseudogene 1
GJE1	132	1600	0.0825	gap junction protein,epsilon 1, 23 kDa
ADAMTS4	131	1600	0.081875	ADAM metallopeptidase with thrombospondin type 1 motif, 4
GZMM	131	1600	0.081875	granzyme M (lymphocyte met-ase 1)
HOOK3	131	1600	0.081875	hook microtubule-tethering protein 3
ABCG2	130	1600	0.08125	ATP-binding cassette, sub-family G (WHITE), member 2
CNR2	130	1600	0.08125	cannabinoid receptor 2 (macrophage)
CHRM5	130	1600	0.08125	cholinergic receptor, muscarinic 5
ESPN	130	1600	0.08125	espin
GRP	130	1600	0.08125	gastrin-releasing peptide
NDFIP1	130	1600	0.08125	Nedd4 family interacting protein 1
RPA2	130	1600	0.08125	replication protein A2, 32kDa
SLC17A7	130	1600	0.08125	solute carrier family 17 (vesicular glutamate transporter), member 7
ZBTB16	130	1600	0.08125	zinc finger and BTB domain containing 16
BHLHE41	129	1600	0.080625	basic helix-loop-helix family, member e41
CAPN13	129	1600	0.080625	calpain 13
CHRD	129	1600	0.080625	chordin
ENPP5	129	1600	0.080625	ectonucleotide pyrophosphatase/phosphodiesterase 5 (putative)
EVX1	129	1600	0.080625	even-skipped homeobox 1
FGF19	129	1600	0.080625	fibroblast growth factor 19
GTF2E1	129	1600	0.080625	general transcription factor IIE, polypeptide 1, alpha 56kDa
LTF	129	1600	0.080625	lactotransferrin
NTRK2	129	1600	0.080625	neurotrophic tyrosine kinase, receptor, type 2
SF3B4	129	1600	0.080625	splicing factor 3b, subunit 4, 49kDa
RN5S323	129	1600	0.080625	RNA, 5S ribosomal 323
APOC3	128	1600	0.08	apolipoprotein C-III
CALCA	128	1600	0.08	calcitonin-related polypeptide alpha
CARTPT	128	1600	0.08	CART prepropeptide
CXCL16	128	1600	0.08	chemokine (C-X-C motif) ligand 16
NOTCH3	128	1600	0.08	notch 3
KCNN1	128	1600	0.08	potassium intermediate/small conductance calcium-activated channel, subfamily N, member 1
ERBB2	128	1600	0.08	v-erb-b2 avian erythroblastic leukemia viral oncogene homolog 2
LOC441666	128	1600	0.08	zinc finger protein 91 pseudogene
PLA2G2C	128	1600	0.08	phospholipase A2, group IIC
DECR1	127	1600	0.079375	2,4-dienoyl CoA reductase 1, mitochondrial
HTR2A	127	1600	0.079375	5-hydroxytryptamine (serotonin) receptor 2A, G protein-coupled
ANO6	127	1600	0.079375	anoctamin 6
ABCA1	127	1600	0.079375	ATP-binding cassette, sub-family A (ABC1), member 1
ABCG4	127	1600	0.079375	ATP-binding cassette, sub-family G (WHITE), member 4
FGFR4	127	1600	0.079375	fibroblast growth factor receptor 4
SNAI2	127	1600	0.079375	snail family zinc finger 2
TCF7	127	1600	0.079375	transcription factor 7 (T-cell specific, HMG-box)
TGFB1I1	127	1600	0.079375	transforming growth factor beta 1 induced transcript 1
TRIM22	127	1600	0.079375	tripartite motif containing 22
UBE2C	127	1600	0.079375	ubiquitin-conjugating enzyme E2C
LOC440330	127	1600	0.079375	uncharacterized LOC440330
DCDC5	127	1600	0.079375	double cortin domain containing 5
CMTM4	126	1600	0.07875	CKLF-like MARVEL transmembrane domain containing 4
COLEC11	126	1600	0.07875	collectin sub-family member 11
DPAGT1	126	1600	0.07875	dolichyl-phosphate (UDP-N-acetylglucosamine) N-acetylglucosaminephosphotransferase 1 (GlcNAc-1-P transferase)
FZD4	126	1600	0.07875	frizzled class receptor 4
ICMT	126	1600	0.07875	isoprenylcysteine carboxyl methyltransferase
MNX1	126	1600	0.07875	motor neuron and pancreas homeobox 1
SLC25A10	126	1600	0.07875	solute carrier family 25 (mitochondrial carrier; dicarboxylate transporter), member 10
SST	126	1600	0.07875	somatostatin
OAS1	125	1600	0.078125	2'-5'-oligoadenylate synthetase 1, 40/46kDa
F2RL3	125	1600	0.078125	coagulation factor II (thrombin) receptor-like 3
KRT79	125	1600	0.078125	keratin 79
MGP	125	1600	0.078125	matrix Gla protein
PKP2	125	1600	0.078125	plakophilin 2
TAF8	125	1600	0.078125	TAF8 RNA polymerase II, TATA box binding protein (TBP)-associated factor, 43kDa
CXCL2	124	1600	0.0775	chemokine (C-X-C motif) ligand 2
FCGRT	124	1600	0.0775	Fc fragment of IgG, receptor, transporter, alpha
GAS6	124	1600	0.0775	growth arrest-specific 6
JUP	124	1600	0.0775	junction plakoglobin
KRT18	124	1600	0.0775	keratin 18
MDM2	124	1600	0.0775	MDM2 proto-oncogene, E3 ubiquitin protein ligase
NEDD1	124	1600	0.0775	neural precursor cell expressed, developmentally down-regulated 1
PTPN14	124	1600	0.0775	protein tyrosine phosphatase, non-receptor type 14
SERINC2	124	1600	0.0775	serine incorporator 2
SPTBN4	124	1600	0.0775	spectrin, beta, non-erythrocytic 4
TEAD4	124	1600	0.0775	TEA domain family member 4
ZFP42	124	1600	0.0775	ZFP42 zinc finger protein
COL17A1	123	1600	0.076875	collagen, type XVII, alpha 1
FUT8	123	1600	0.076875	fucosyltransferase 8 (alpha (1,6) fucosyltransferase)
GRIA3	123	1600	0.076875	glutamate receptor, ionotropic, AMPA 3
IZUMO1	123	1600	0.076875	izumo sperm-egg fusion 1
LTBP2	123	1600	0.076875	latent transforming growth factor beta binding protein 2
NXT1	123	1600	0.076875	nuclear transport factor 2-like export factor 1
PDE6A	123	1600	0.076875	phosphodiesterase 6A, cGMP-specific, rod, alpha
PNPT1	123	1600	0.076875	polyribonucleotide nucleotidyltransferase 1
AGTPBP1	122	1600	0.07625	ATP/GTP binding protein 1
CPO	122	1600	0.07625	carboxypeptidase O
CCDC171	122	1600	0.07625	coiled-coil domain containing 171
FZD2	122	1600	0.07625	frizzled class receptor 2
HIF1A	122	1600	0.07625	hypoxia inducible factor 1, alpha subunit (basic helix-loop-helix transcription factor)
KRT85	122	1600	0.07625	keratin 85
POU1F1	122	1600	0.07625	POU class 1 homeobox 1
SLC2A1	122	1600	0.07625	solute carrier family 2 (facilitated glucose transporter), member 1
STEAP3	122	1600	0.07625	STEAP family member 3, metalloreductase
RN5S463	122	1600	0.07625	RNA, 5S ribosomal 463
BBS5	121	1600	0.075625	Bardet-Biedl syndrome 5
CD109	121	1600	0.075625	CD109 molecule
GPT2	121	1600	0.075625	glutamic pyruvate transaminase (alanine aminotransferase) 2
KIF2C	121	1600	0.075625	kinesin family member 2C
KLF1	121	1600	0.075625	Kruppel-like factor 1 (erythroid)
RGPD1	121	1600	0.075625	RANBP2-like and GRIP domain containing 1 /// RANBP2-like and GRIP domain containing 2
TRPC7	121	1600	0.075625	transient receptor potential cation channel, subfamily C, member 7
CLCN5	120	1600	0.075	chloride channel, voltage-sensitive 5
GRIA2	120	1600	0.075	glutamate receptor, ionotropic, AMPA 2
PARP3	120	1600	0.075	poly (ADP-ribose) polymerase family, member 3
PRTN3	120	1600	0.075	proteinase 3
SLC6A11	120	1600	0.075	solute carrier family 6 (neurotransmitter transporter), member 11
LOC100240734	120	1600	0.075	uncharacterized LOC100240734
VAV2	120	1600	0.075	vav 2 guanine nucleotide exchange factor
MYC	120	1600	0.075	v-myc avian myelocytomatosis viral oncogene homolog
ZFP36	120	1600	0.075	ZFP36 ring finger protein
DEFB130	120	1600	0.075	defensin, beta 130
AXIN1	119	1600	0.074375	axin 1
DEF6	119	1600	0.074375	differentially expressed in FDCP 6 homolog (mouse)
EGR4	119	1600	0.074375	early growth response 4
FGF3	119	1600	0.074375	fibroblast growth factor 3
INMT	119	1600	0.074375	indolethylamine N-methyltransferase
POFUT2	119	1600	0.074375	protein O-fucosyltransferase 2
TBX3	119	1600	0.074375	T-box 3
TGFBR3	119	1600	0.074375	transforming growth factor, beta receptor III
UBE2N	119	1600	0.074375	ubiquitin-conjugating enzyme E2N
ACE	118	1600	0.07375	angiotensin I converting enzyme
CYP1A2	118	1600	0.07375	cytochrome P450, family 1, subfamily A, polypeptide 2
ITPKB	118	1600	0.07375	inositol-trisphosphate 3-kinase B
LBP	118	1600	0.07375	lipopolysaccharide binding protein
NADSYN1	118	1600	0.07375	NAD synthetase 1
SLC12A6	118	1600	0.07375	solute carrier family 12 (potassium/chloride transporter), member 6
COL20A1	117	1600	0.073125	collagen, type XX, alpha 1
LGR4	117	1600	0.073125	leucine-rich repeat containing G protein-coupled receptor 4
RPL9	117	1600	0.073125	ribosomal protein L9
SLC16A7	117	1600	0.073125	solute carrier family 16 (monocarboxylate transporter), member 7
SPRY1	117	1600	0.073125	sprouty homolog 1, antagonist of FGF signaling (Drosophila)
XDH	117	1600	0.073125	xanthine dehydrogenase
TRIM16L	117	1600	0.073125	tripartite motif containing 16-like
ANKFN1	116	1600	0.0725	ankyrin-repeat and fibronectin type III domain containing 1
F7	116	1600	0.0725	coagulation factor VII (serum prothrombin conversion accelerator)
CCDC117	116	1600	0.0725	coiled-coil domain containing 117
CHUK	116	1600	0.0725	conserved helix-loop-helix ubiquitous kinase
GSTA1	116	1600	0.0725	glutathione S-transferase alpha 1
GAPVD1	116	1600	0.0725	GTPase activating protein and VPS9 domains 1
GMPR2	116	1600	0.0725	guanosine monophosphate reductase 2
KIR2DL1	116	1600	0.0725	killer cell immunoglobulin-like receptor, two domains, long cytoplasmic tail, 1
MT1F	116	1600	0.0725	metallothionein 1F
NOTCH4	116	1600	0.0725	notch 4
LOC100128668	116	1600	0.0725	uncharacterized LOC100128668
OCSTAMP	116	1600	0.0725	osteoclast stimulatory transmembrane protein
CD55	115	1600	0.071875	CD55 molecule, decay accelerating factor for complement (Cromer blood group)
F2	115	1600	0.071875	coagulation factor II (thrombin)
CYB5R2	115	1600	0.071875	cytochrome b5 reductase 2
DNASE1L1	115	1600	0.071875	deoxyribonuclease I-like 1
EPS8	115	1600	0.071875	epidermal growth factor receptor pathway substrate 8
PLGRKT	115	1600	0.071875	plasminogen receptor, C-terminal lysine transmembrane protein
PRLH	115	1600	0.071875	prolactin releasing hormone
SRD5A2	115	1600	0.071875	steroid-5-alpha-reductase, alpha polypeptide 2 (3-oxo-5 alpha-steroid delta 4-dehydrogenase alpha 2)
TRIM37	115	1600	0.071875	tripartite motif containing 37
ZBP1	115	1600	0.071875	Z-DNA binding protein 1
FONG	115	1600	0.071875	uncharacterized LOC348751
ASCL1	114	1600	0.07125	achaete-scute family bHLH transcription factor 1
F11	114	1600	0.07125	coagulation factor XI
LETM1	114	1600	0.07125	leucine zipper-EF-hand containing transmembrane protein 1
SSTR3	114	1600	0.07125	somatostatin receptor 3
TMEM194B	114	1600	0.07125	transmembrane protein 194B
CHST13	113	1600	0.070625	carbohydrate (chondroitin 4) sulfotransferase 13
CA2	113	1600	0.070625	carbonic anhydrase II
CD48	113	1600	0.070625	CD48 molecule
CCR7	113	1600	0.070625	chemokine (C-C motif) receptor 7
FCGR1A	113	1600	0.070625	Fc fragment of IgG, high affinity Ia, receptor (CD64) /// Fc fragment of IgG, high affinity Ib, receptor (CD64) /// Fc fragment of IgG, high affinity Ic, receptor (CD64), pseudogene
KRT20	113	1600	0.070625	keratin 20
ZC3H12C	113	1600	0.070625	zinc finger CCCH-type containing 12C
CNEP1R1	112	1600	0.07	CTD nuclear envelope phosphatase 1 regulatory subunit 1
FAM187B	112	1600	0.07	family with sequence similarity 187, member B
HBA1	112	1600	0.07	hemoglobin, alpha 1 /// hemoglobin, alpha 2
HCN3	112	1600	0.07	hyperpolarization activated cyclic nucleotide-gated potassium channel 3
ICT1	112	1600	0.07	immature colon carcinoma transcript 1
IRS1	112	1600	0.07	insulin receptor substrate 1
IZUMO4	112	1600	0.07	IZUMO family member 4
LIPE	112	1600	0.07	lipase, hormone-sensitive
NLRP11	112	1600	0.07	NLR family, pyrin domain containing 11
SPINK1	112	1600	0.07	serine peptidase inhibitor, Kazal type 1
ZNF24	112	1600	0.07	zinc finger protein 24
C17orf52	112	1600	0.07	chromosome 17 open reading frame 52
LOC100506881	112	1600	0.07	uncharacterized LOC100506881
RNASE8	112	1600	0.07	ribonuclease, RNaseA family, 8
ATE1	111	1600	0.069375	arginyltransferase 1
CASP14	111	1600	0.069375	caspase 14, apoptosis-related cysteine peptidase
CD247	111	1600	0.069375	CD247 molecule
C3	111	1600	0.069375	complement component 3
CAND1	111	1600	0.069375	cullin-associated and neddylation-dissociated 1
ELL3	111	1600	0.069375	elongation factor RNA polymerase II-like 3
LCE2B	111	1600	0.069375	late cornified envelope 2B
MAN2B2	111	1600	0.069375	mannosidase, alpha, class 2B, member 2
MT1X	111	1600	0.069375	metallothionein 1X
NCOA3	111	1600	0.069375	nuclear receptor coactivator 3
ZNF561	111	1600	0.069375	zinc finger protein 561 /// zinc finger protein 562
AKR7A2	110	1600	0.06875	aldo-keto reductase family 7, member A2 (aflatoxin aldehyde reductase)
BMPR1A	110	1600	0.06875	bone morphogenetic protein receptor, type IA
CYP2A13	110	1600	0.06875	cytochrome P450, family 2, subfamily A, polypeptide 13
MYLK2	110	1600	0.06875	myosin light chain kinase 2
SRM	110	1600	0.06875	spermidine synthase
TRPM5	110	1600	0.06875	transient receptor potential cation channel, subfamily M, member 5
SAR1AP4	110	1600	0.06875	SAR1 homologA (S.cerevisiae) pseudogene 4
CTSH	109	1600	0.068125	cathepsin H
XCL1	109	1600	0.068125	chemokine (C motif) ligand 1
COBL	109	1600	0.068125	cordon-bleu WH2 repeat protein
EMX2	109	1600	0.068125	empty spiracles homeobox 2
TIGIT	109	1600	0.068125	T cell immunoreceptor with Ig and ITIM domains
LOC100506830	109	1600	0.068125	uncharacterized LOC100506830
CAV1	108	1600	0.0675	caveolin 1, caveolae protein, 22kDa
DAB2	108	1600	0.0675	Dab, mitogen-responsive phosphoprotein, homolog 2 (Drosophila) /// uncharacterized LOC101926921
GLIPR1	108	1600	0.0675	GLI pathogenesis-related 1
H1FNT	108	1600	0.0675	H1 histone family, member N, testis-specific
PCP2	108	1600	0.0675	Purkinje cell protein 2
UBE2L6	108	1600	0.0675	ubiquitin-conjugating enzyme E2L 6
AXL	107	1600	0.066875	AXL receptor tyrosine kinase
CD1C	107	1600	0.066875	CD1c molecule
CXCL3	107	1600	0.066875	chemokine (C-X-C motif) ligand 3
DCC	107	1600	0.066875	DCC netrin 1 receptor
GLRA1	107	1600	0.066875	glycine receptor, alpha 1
MYD88	107	1600	0.066875	myeloid differentiation primary response 88
NFATC1	107	1600	0.066875	nuclear factor of activated T-cells, cytoplasmic, calcineurin-dependent 1
PDHA2	107	1600	0.066875	pyruvate dehydrogenase (lipoamide) alpha 2
SLC36A4	107	1600	0.066875	solute carrier family 36 (proton/amino acid symporter), member 4
TFIP11	107	1600	0.066875	tuftelin interacting protein 11
TWIST2	107	1600	0.066875	twist family bHLH transcription factor 2
KLHL6.AS1	107	1600	0.066875	NA
LOC100508202	107	1600	0.066875	uncharacterized LOC100508202
RN5S299	107	1600	0.066875	RNA, 5S ribosomal299
SMPD4	107	1600	0.066875	sphingomyelin phosphodiesterase 4, neutralmembrane (neutralsphingomyelinase-3)
CHST14	106	1600	0.06625	carbohydrate (N-acetylgalactosamine 4-0) sulfotransferase 14
CNGA3	106	1600	0.06625	cyclic nucleotide gated channel alpha 3
FAT3	106	1600	0.06625	FAT atypical cadherin 3
GIF	106	1600	0.06625	gastric intrinsic factor (vitamin B synthesis)
GAA	106	1600	0.06625	glucosidase, alpha; acid
IZUMO2	106	1600	0.06625	IZUMO family member 2
NPY5R	106	1600	0.06625	neuropeptide Y receptor Y5
SIX2	106	1600	0.06625	SIX homeobox 2
TIPARP	106	1600	0.06625	TCDD-inducible poly(ADP-ribose) polymerase
CCNJP2	106	1600	0.06625	cyclin J pseudogene 2
PHF17	106	1600	0.06625	PHDfingerprotein 17
ADA	105	1600	0.065625	adenosine deaminase
BSN	105	1600	0.065625	bassoon presynaptic cytomatrix protein
CALB1	105	1600	0.065625	calbindin 1, 28kDa
CNR1	105	1600	0.065625	cannabinoid receptor 1 (brain)
CECR3	105	1600	0.065625	cat eye syndrome chromosome region, candidate 3 (non-protein coding)
CHRNB4	105	1600	0.065625	cholinergic receptor, nicotinic, beta 4 (neuronal)
COL19A1	105	1600	0.065625	collagen, type XIX, alpha 1
DAP	105	1600	0.065625	death-associated protein
EFNB2	105	1600	0.065625	ephrin-B2
KCNN3	105	1600	0.065625	potassium intermediate/small conductance calcium-activated channel, subfamily N, member 3
SEL1L	105	1600	0.065625	sel-1 suppressor of lin-12-like (C. elegans)
SH3PXD2B	105	1600	0.065625	SH3 and PX domains 2B
STATH	105	1600	0.065625	statherin
TSHZ2	105	1600	0.065625	teashirt zinc finger homeobox 2
TRHDE	105	1600	0.065625	thyrotropin-releasing hormone degrading enzyme
TMEM175	105	1600	0.065625	transmembrane protein 175
PILRB	105	1600	0.065625	pairedimmunoglobin-like type 2 receptor beta
CD28	104	1600	0.065	CD28 molecule
[truncated: 4,002 more rows]
